# Supplementary material for: Acquisition of new function through gene duplication in the metallocarboxypeptidase family
Source: Sci Rep. 2023 Feb 13;13:2512. doi: 10.1038/s41598-023-29800-9 (PMC9925722; doi:10.1038/s41598-023-29800-9)
Supplement: Supplementary file 2 — Supplementary Information 2. [file 41598_2023_29800_MOESM2_ESM.xlsx]

## Sheet: Sheet1
Analysis of all duplicated M14 carboxypeptidase genes and predicted proteins within the A/B subfamily
															SignalP5.0			bigPI		PredGPI				Zn2+			COO-			Catalysis	Specificity	Initiator Met?	N-terminus?	Secreted?	GPI anchored?	Active?	Specificity		Active	Pseudoenzyme	Pseudogene or unknown
Gene	Species	Gene ID	Gene Size	Chromosome	Chr Position	Strand	Transcript ID	Transcript Length	Exons	Transcript Sequence (CDS)	dS - dN (codon based Z-test of selection)	P value for dS-dN	Protein Size	Protein Sequence	Likelihood	Site	Probability	Score	Position	Probability	Position	Specificity		H69	E72	H196	R127	N144	R145	E270	X255
CPA1	Elephant shark	ENSCMIG00000012967	9049	KI635871.1	1,961,795-1,970,844	Rev.	ENSCMIT00000030551.1	1200	10	>A1_ENSCMIT00000030551.1 TGCTCTATAAATGGAATCTTGTTGTTGTTGTTGTTCTGTGCTGTACATAAACTCATGCAA TCTCAAAGCTTCTTTACTGTTGCAATGGTTGATTTCTGGTCAGAACCTCGCAGAGCTTTG CTGCCCATTGATGTCCATGTCTCCGGAGAACACATCCAAGCAGCGAAAGCCTTTCTGGAG CTCAATGGTCTTAGCTACTCAGTCCTGATTGAAGATCTCCAGGTCCTGTTGGAAGAAGAA AAGCGAGAAATGATAGCTTCCCGAACAGAGGAACGCAACACCAGAATATTCAGCTACGCC ATCTACCACACAGTGGAAGAGATCTTTGCCTGGATGGACACATTCGTAGCTTCAAACGCA GGCCTGGT…	10.2941	0	399	>A1_ENSCMIT00000030551.1 CSINGILLLLLFCAVHKLMQSQSFFTVAMVDFWSEPRRALLPIDVHVSGEHIQAAKAFLELNGLSYSVLIEDLQVLLEEEKREMIASRTEERNTRIFSYAIYHTVEEIFAWMDTFVASNAGLVSKMQIGTSYENRPLYVLKFSTGGNNRPANWINFGIHSREWIGPATGLWFANKLASEYGKDPSVTSLLDKMDIYLELVTNPDGYYFTHNENRMWRKTRAKYSGNLCIGVDPNRNFDANFAGPGASSNSCSETYHGPSVNSEKEVKAIVDFVKGHGNFKVFIDMHSYSQLLLFPYGYTSTKAKDHDELNALSKVSTTALRSLYGTPYVYGPILTTIYQSSGSSIDWAYDSGIKYAFCFELRDTGRYGFLLPAK…	80.44	21	37.61							H69	E72	H196	R127	N144	R145	E270	IDW	no	yes	yes		yes	hydrophobic		1
CPA1	Elephant shark	ENSCMIG00000013000	9046	KI635871.1	1,985,773-1,994,819	Rev.	ENSCMIT00000030678.1	1191	9	>A1_ENSCMIT00000030678.1 GCCAAAGATCAGGAGCAGGCCAGCCTGATCATGTCCCTGGAGCATCTGGAGCACCTACAG CTTGATTTTTGGCGCCGTCCCATGAAATTTGACCTGAGTATGGACATTCGGGTTCCAAGA GGAAGTCTTCAGGCCTTCAAAGCTTTTTTGGAGTCAAACAGCGTCCACTATAGTGTCATG ATTCAGGACCTTCAGGTGTGTGCTTTAAGATTAGTAACTAGTGCATCAAATGCCACCAAT AAACTCATGCCTATGTGCATCACATACCCCTCAACATTAACATGCAATTTTCAATGTGTT TTCTACATATCTCAGATCTACTACTGGATGGATGAGATGGTGGCTGACTACCCGAACCTG GTAACGAA…	10.2941	0	396	>A1_ENSCMIT00000030678.1 AKDQEQASLIMSLEHLEHLQLDFWRRPMKFDLSMDIRVPRGSLQAFKAFLESNSVHYSVMIQDLQVCALRLVTSASNATNKLMPMCITYPSTLTCNFQCVFYISQIYYWMDEMVADYPNLVTKQQIGSSTEYQPLYVLKFSTGGASRPAIWIDSGIHAREWVSPASAIWMAKKMASEYGSDFAITSLLNKMDVFMEIVVNPDGYLYTHSRNRMWRKTRSKVSGSSCVGVDANRNFDAGFGGPGTSGNPCLETYRGTHAHSEPEVQAIVNFVLEHRNIKSFITIHSYSQLLMFPYGYKCSPPTSYYELAAIASSAVADLSSLYGTRYRTGTICDTIYQASGGSIDWTYDMGIQYSFAFELRDTGYHGFLLPPEQI…	0.04									H69	E72	H196	R127	N144	R145	E270	IDW	no	no			yes	hydrophobic		1
CPA1	Huchen	ENSHHUG00000025251	22913	QNTS01003167.1	18,139-41,052	Rev.	ENSHHUT00000042487.1	1786	12	>A1_ENSHHUT00000042521.1 ATGAAGGGGCTGCTCGTCTTGGCTGCACTGTCTGTGGCCGTTATCGGCAAGGAGACCTTT GAGGGGCACCAGGTGCTTCGTATCACTGGGAAGGATGAGTTCCAGCACTCTCTCCTGAAG GACATGGCTGAGATGGAACATCTCCAGCTGGATGTGTGGATGGAGCCCATTGACCTCTCC ACTCCTGTGGACATCAGAGTTCCCTTCACCAGCCTGCAGACCGTCAAGGCCTTACTGGAG ACTGAAGACATCCCGTACTCTGTCATGATCCAGGACCTACAGGTTATGTTGGACAAGGAG AAGGAGCAGAGGCTGAGTGCTGCACGTGCCACTGAGCCCAGAACCACAGATGACTACGAC TACACCAA…	6.68415	0	421	>A1_ENSHHUT00000042521.1 MKGLLVLTVLFVAIFGKETFEGDQVLRITAKDEVQLTLLKDLSEMEHLQLDVWMEPIDLS TPVDIRVPFTSLQTVKALLETEDIPYSVMIQDLQVMLDKEKEQRLSAARATEPRTTDDYD YTNYHNGDEIYSFQDMLVAENPKLVSKIVIGQSYEGRPLNVLKFSTGGTNRHGIWINTGI HSREWITQASGTWFAKKIVTDYGRDAALTAILDNMDIFLEIVTNPDGYNYTHSTNRMWRK TRKPNPGSSCDGIDLNRNWDAGFGTAGSSGNPCDQTYRGPKAHSESEVKSIVDFVKAQGN LKAFIDIHSYSQRLMYPYGYTATPCNDQRELHDLARKAITDLASLYGTSFRYGSVITTIY QASGISID…	96.33	16	66.7							H69	E72	H196	R127	N144	R145	E270	IDW	yes	yes	yes		yes	hydrophobic		1
CPA1	Huchen	ENSHHUG00000048046	6149	QNTS01000155.1	604,788-610,936	For.	ENSHHUT00000085422.1	1486	11	>A1_ENSHHUT00000085357.1 ATGAAGGGGCTGCTCGTTTTGACTGTGCTGTTTGTGGCCGTTTTTGGCAAGGAGACTTTT GAGGGGGACCAGGTCCTTCGTATCACTGTGAGGGATGAAGTCCAGCTCACTCTTCTGAAG GATCTGTCTGAGATGGAATATCTCCAGTTGGATGTGTGGATGGAGACCACTGACCTCTCC CCTTCTGTGGACATCAGAGTTCCCTTCACCAGCCTGCAGACCGTCAAGGCCTTCCTGGAG ACCGAGGACATTGAGTACTTCATCATGATCAAGGACCTGCAGGTTATGCTGGATGAGGAA AAGGAGCAGATGCTGAGTGCTGCCCGCGCCACTGCCCCCAGAACCAGTGATGACTACGAC TACTCCAA…	3.03988	0.001453	421	>A1_ENSHHUT00000085357.1 MKGLLVLTVLFVAVFGKETFEGDQVLRITVRDEVQLTLLKDLSEMEYLQLDVWMETTDLSPSVDIRVPFTSLQTVKAFLETEDIEYFIMIKDLQVMLDEEKEQMLSAARATAPRTSDDYDYSNYHTIADIYAFQDMLVAENPNLVSKIVIGQSYQGRPLNVLKFSTGGTNKPGIWLDTGIHSREWVTQASGTWFAKKIVTDYGRDAALTAILDKMDIFLEIVTNPDGYFYTHTSNRMWRKTRKPNPGSSCIGTDPNRNWDAGFGGPGASDSPCSETYRGPKAHSESEVKSIVDFVKSHGNLQAFVSIHSYSQMLLYPYGYTRTPCKDQSELHNLARKAITYLGSLYGTSYRYGSIINTIYQASGGTIDWTYNQG…	98.51	16	86.18							H69	E72	H196	R127	N144	R145	E270	IDW	yes	yes	yes		yes	hydrophobic		1
CPA1	Huchen	ENSHHUG00000048096	1736	QNTS01000155.1	624,369-626,105	For.	ENSHHUT00000085439.1	665	5	>A1_ENSHHUT00000085439.1 ATGAAGGGGCTGCTCGTTTTGACTGCGCTGTTTGTGTCCGTTTTCGGCAAGGAGACTTTT GAGGGGGACCAGGTCCTTCGTATCACTGCGAGGGATGAGGTCCAGCTCACTCTTCTGAAG GATCTATCTGAGATGGAATATCTCCAGTTGGATGTGTGGATGGAGACCACTGACCTCTCC CCTTCTGTGGACATCAGAGTTCCCTTCACCAGCCTGCAGACCGTCAAGGCCTTCCTGGAG ACTGAGGACATTGAGTACTTCATCATGATCAAGGACCTGCAGGTTATGCTGGATGAGGAA AAGGAGCAGATGCTGAGTGCTGCCCGCGCCACTATCTACGCTTTCCAGGACATGCTGGTG GCTGAGAA…	1.6849	0.0473037	157	>A1_ENSHHUT00000085439.1 MKGLLVLTALFVSVFGKETFEGDQVLRITARDEVQLTLLKDLSEMEYLQLDVWMETTDLSPSVDIRVPFTSLQTVKAFLETEDIEYFIMIKDLQVMLDEEKEQMLSAARATIYAFQDMLVAENPNLVSKIVIGQSYQGRPLNVLKVSSWPLWALSYN	99.04	16	93.21														---	yes	yes	yes		no					1
CPA1	Red-bellied piranha	ENSPNAG00000006008	11032	KV575591.1	656,535-667,567	Rev.	ENSPNAT00000039678.1	3517	11	>A1_ENSPNAT00000039678.1 ATGCCACAGAGCAGCTCTGCTACAGGAGGCAAAATGAGAAAGCTGTTGATTTTGGCATGT CTGATTTTGGCCGTCTTGGGCAGGAAGACTTTTGAAGGACACCAGGTCCTGCGGATCACA GCAGCCAATGATGTTCAGATCTCTCTGCTGAAGAATCTGACTGATCATGAACATCTTGAG CTGGACTTCTGGAGGGAGCCCGTTCATGAGTCCCTGCCTGTTGATGTTCGTGTTCCCTCA AGCAGTCTTCACAGGGTCAAGAGCTTCCTGAAGAACAACAAAATCCATTATAAAATCATG ATTCAGGATCTTCAGGATCTTTTGGATGAGGAACAGCAGGAGATGATGCGCTCTCGTGCT CATCAGCC…	2.13402	0.0174381	430	>A1_ENSPNAT00000039678.1 MPQSSSATGGKMRKLLILACLILAVLGRKTFEGHQVLRITAANDVQISLLKNLTDHEHLELDFWREPVHESLPVDVRVPSSSLHRVKSFLKNNKIHYKIMIQDLQDLLDEEQQEMMRSRAHQPKSTDGFNYSTYHTLDEIYSFIDMLVTENPQLVSKIVIGQSYERRPLNVLKFSTGSNRPGIWIDTGIHSREWVTQASGTWFAKMIVASYNRDPALTAILNTFDIFLEIVTNPDGFQFTHTSDRLWRKTRKPNRGSSCIGVDPNRNWDVNFGGPGSYNDPCDDRYYGPYANSESEVKAIVDFVKSHGKLKAFLSIHSYSQFLLYPYGYTSTPCRDNAELYNLAWKAVTALSRPYGTRYRFGSIINVIYQASGS…	70	27	50.89							H69	E72	H196	R127	N144	R145	E270	VDW	yes	yes	yes		yes	hydrophobic		1
CPA1	Red-bellied piranha	ENSPNAG00000026452	4210	KV575591.1	696,889-701,099	Rev.	ENSPNAT00000029807.1	1385	11	>A1_ENSPNAT00000029807.1 ATGAGAAAGCTGTTGGTTTTGGCATCTCTGATTTCGGCCGTCTTGGGCAGGAAAACCTTT GAAGGACACCAGGTCCTGCAGATCACAGCAGCCAATGATGTGCAGATCTCTCTGCTGAAG AATCTGACTGATCATGAACATCTTGAGCTGGACTTCTGGAGGGAGCCCGTTCATGAGTCT CTGCCTGTTGATGTTCGTGTTCCCTCAACCAGTCTTCACAGGGTCAAGAGCTTCCTGAAG AACAACAAAATCCATTATAAAATCATGATTCAGGATCTTCAGGTCCTTGTGGATAAGGAA CAGCAGGAGATGATGCGCTCTCGTGCTCATCAGCCCAGATCCACTGATGACTTTGACTAC GCCAACTA…	2.56362	0.0057967	421	>A1_ENSPNAT00000029807.1 MRKLLVLASLISAVLGRKTFEGHQVLQITAANDVQISLLKNLTDHEHLELDFWREPVHESLPVDVRVPSTSLHRVKSFLKNNKIHYKIMIQDLQVLVDKEQQEMMRSRAHQPRSTDDFDYANYHTLDEINSFIDMLVKENPQLVSKIVIGQSYERRPLNVLKFSTGSNRPGIWIDTGIHSREWVTQACGTRFAKMIAASYNRDPALTAILNKFDIFLEIVTNPDGFQFTHTSDRMWRKTRKPNPGSPCIGVDPNRNWDSNFGGPGSSNNPCKENYHGPSAHSESEVKAIVDFVKSHGKLKAFVSIHSYSQFLLYPYGYTKTRCKDRKELHKLARKAIAALKSLYGTSYTYGSIIKVIYQASGGSIDWTYDQGIK…	97.96	16	87.56							H69	E72	H196	R127	N144	R145	E270	IDW	yes	yes	yes		yes	hydrophobic		1
CPA1	Red-bellied piranha	ENSPNAG00000026515	4163	KV575591.1	679,661-683,824	Rev.	ENSPNAT00000039651.1	1188	10	>A1_ENSPNAT00000039651.1 CAGATCACAGCAGCCAATGATGTGCAGATCTCTCTGCTAAAGAATCTGACTGATCATGAA CATCTTGAGCTGGACTTCTGGAGGGAGCCCGTTCATGAGTCTCTGCCTGTTGATGTTCGT GTTCCCTCAACCAGTCTTCACAGGGTCAAGAGCTTCCTGAAGAACAACAAGATCCATTAT AAAATCATGATTCAGGATCTTCAGGTCCTTGTGGATAAGGAACAGCAGGAGATGATGCGC TCTCGTGCTCATCAGCCCAGATCCACTGATGACTTTGACTACGCCAACTACCACACCCTG GATGAGATTAATAGCTTCATTGACATGCTGGTGAAGGAGAACCCTCAGTTAGTTAGCAAA ATTGTGAT…	1.8026	0.0369801	395	>A1_ENSPNAT00000039651.1 QITAANDVQISLLKNLTDHEHLELDFWREPVHESLPVDVRVPSTSLHRVKSFLKNNKIHYKIMIQDLQVLVDKEQQEMMRSRAHQPRSTDDFDYANYHTLDEINSFIDMLVKENPQLVSKIVIGESYERRPLNVLKFSTGSNRPGIWIDTGIHSREWVTQACGTRFAKMIAASYNRDPALTAILNKFDIFLEIVTNPDGFQFTHTSDRMWRKTRKPNSGSPCTGVDPNRNWDSNFGGPGSSNNPCDEDYHGPSAHSESEVKAIVDFVKSHGKLKAFVSIHSYSQFLLYPYGYTRTPCKDQAELHKLAGQAIAALKSLNGTRYTYGSIIEVIYQASGGSIDWTYDQGIKYSYTFELRPLQSSLYGFLLPADQIIP…	0.06									H69	E72	H196	R127	N144	R145	E270	IDW	no	yes			yes	hydrophobic		1
CPA1	Western mosquitofish	ENSGAFG00000001949	7421	NHOQ01000407.1	3,019-10,440	For.	ENSGAFT00000002867.1	2200	11	>A1_ENSGAFT00000002867.1 ATGCAGCCTTTAAAAAAGATGTCTGGTCCAAGAGTGTGTTTGAGTTATTCCATCATAATG AAGAAGCTCGTTGCGTTCGCTGCTCTACTTGTTGTTGTTCTCAGCAAGGGAGACTTCCAT GGGCATCAAGTTTTCCGGATTGTGCCGAAAGATGATGCCCAGTTGGCCCTTGTCAGAGTT TTGGAAGACATATTGGACTTGGAGTTGGACTTCTGGAGATGGGTGACGCCTGTGGATGTC AGAGTTCCCTCTCACAGCCTGCAGGTTGTCAAGAGCTACCTAGAGAATCACAGGATCAAG TACTTCACCATGATTAAAGACCTACAGGCTTTGCTGGATGAGGAGCAGAGACAGATGAAG TCTGTCGC…	11.8504	0	433	>A1_ENSGAFT00000002867.1 MQPLKKMSGPRVCLSYSIIMKKLVAFAALLVVVLSKGDFHGHQVFRIVPKDDAQLALVRVLEDILDLELDFWRWVTPVDVRVPSHSLQVVKSYLENHRIKYFTMIKDLQALLDEEQRQMKSVASAGNSDSFDYTNYHTLSEIYSFQDMLVAENPKLVSKMVIGQSYEGRLLNVLKFSTGGSNRPAIWIDTGIHAREWVSPASGIVFAKKIVTEYGTDSALTEILNKMDIFLEMVVNPDGYHFTHTDNRMWRKNRKQNRDSRCVGVDLNRNWNAGFGGHGSSNNPCSEIYRGTRAHSEPEVKSIVNFVKSHGNIKAFISIHSYSQMLLFPYGYTKKPAKDQDELDQVAQKAITDLASLYGTSYRYGSIITTIYQS…	10.67									H69	E72	H196	R127	N144	R145	E270	IDW	yes	yes			yes	hydrophobic		1
CPA1	Western mosquitofish	ENSGAFG00000004452	8552	NHOQ01000407.1	794,117-802,669	For.	ENSGAFT00000006646.1	3707	11	>A1_ENSGAFT00000006646.1 ATGACCAGTTTCACACAGATGGTCACGATGAGGGGTCTGATCGCATTCACCGCTCTGTTT GTTGCTGTTCTTGCCAAGGAGACCTTTGAGGGACACCAGGTGCTTCGCATCATCCCAAAG AATGAGCTCCAGCTGTCTCTTGTTAAGAACCTGGAGGAGATGATGGAATTTGAGCTGGAT GTCTGGATGGGGGTGACTGGTGTGTCCCACCCTGTAGACATTAGAGTTCCTTCTCACACC CTGGAGTCCTTCAAGAGTTACCTGGACAGCCTTGACCTTGACTACTCTACCATGATTGAA GATGTCCAGGCCATCTTGGATATGGAGAAGGAACAGATGGAGTCTGCTGCTCGTTTCGCT CAACCAAG…	11.8504	0	430	>A1_ENSGAFT00000006646.1 MTSFTQMVTMRGLIAFTALFVAVLAKETFEGHQVLRIIPKNELQLSLVKNLEEMMEFELDVWMGVTGVSHPVDIRVPSHTLESFKSYLDSLDLDYSTMIEDVQAILDMEKEQMESAARFAQPRNTDSFDYANYHTLSEIYSFQDMLVAENPNLVSKIVIGQSYEGRPLNVLKFSTGGSNRPAIWIDTGIHSREWVTQASGLWFAKKIVTDYGKDSTLTTILNNMDIFLEIATNPDGYYFTHTSNRMWRKTRKPNPGYSCYGVDPNRNWDAGFGLPGASSNPCSETYHGPRANSESEVKSIVDFVKSHGNIKAFISIHSYSQMLLYPYGYTNTPVKDQAELHALAGKAITNLASLYGTRYRYGSIINVIYRASGS…	76.05	25	70.54							H69	E72	H196	R127	N144	R145	E270	VDW	yes	yes	yes		yes	hydrophobic		1
CPA1	White-throated sparrow	ENSZALG00000003082	11438	KB913776.1	9,914-21,352	Rev.	ENSZALT00000004891.1	1263	11	>A1_ENSZALT00000004891.1 ATGAGGCTCCTCGTGCTCCTGGCTGCCCTGGTGGCAGCGGCCACCTGCACCGAGACCTTC TTTGGGCACCAGGTGCTGCGTGTCGTCCCCCAGAGCGATGAGGAGCTGCAGAAGGTGCAG GAGCTGCAGGACCTGGAGCATCTGCAGCTGGATTTCTGGCTGGAGCCCCGCAAGCTCGGC CTGCCCGTGGACATCCGCGTGCCCTTCCGCAGCCTGCAGGCCGTCAAAGTCCACCTGGAG GCCTCTGGGCTCTCCTATTCCGTCATGATCGAGGATGTGCAGGCCCTGCTGAATGAAGAG AAGGCGGAGATGCTCCGCAGCAGCCGCCACCGCTCTCTCGACACCGCCACCTTCAACTAC GAGGCCTA…	5.41802	2e-07	420	>A1_ENSZALT00000004891.1 MRLLVLLAALVAAATCTETFFGHQVLRVVPQSDEELQKVQELQDLEHLQLDFWLEPRKLGLPVDIRVPFRSLQAVKVHLEASGLSYSVMIEDVQALLNEEKAEMLRSSRHRSLDTATFNYEAYHTIDEIYNFMDMLVAENPNLVSKLEIGRSTENRPLYVLKFSTGGTNRPAIWIDTGIHSREWVTQASGVWFAKKIVEDHANNEGVASILETMDILLEIVTNPDGFAYTHSTNRMWRKTRSKHAGAICVGVDPNRNWDAGFGDAGASSSSCSETYHGPYPNSEPEVKSIVDFVKSHGNIKAFVSIHSYSQLLLYPYGYTETPAPDEQELHEVSAKAVAALSSLYGTKFTYGSIITTIYRASGSTVDWTYNQGI…	99.1	16	51.52							H69	E72	H196	R127	N144	R145	E270	VDW	yes	yes	yes		yes	hydrophobic		1
CPA1	White-throated sparrow	ENSZALG00000003087	4183	KB913776.1	17,610-21,793	Rev.	ENSZALT00000004893.1	1719	8	>A1_ENSZALT00000004893.1 ATGAGGAGGTCTAGGAGGGTGAAGAGAAGCTCCAGGATGTTTGATTTTGCCTCCTACCAC ACCATAGATGAGATCTACGAGTGGATGGATGTCCTGGTGGAGGATCACCCCAGGCTGCTC AGCAAGGTCCAGGTGGGGCAGAGCTACGAGCAGCGGCCCCTGTACGTGCTGAAGTTCAGC ACCGGGGGATCGAACCGCCCGGCCATCTGGCTGGACACCGGCATCCACGCGCGGGAATGG ATCACCCAAGCCACCGGCGTCTGGACGGCCAACAAGATCGCCAAGGAATACGGGCAGGAC CCCTCTGTCACGGCCATCCTGGACAGCATGGACATCTTCCTGGAGATTGTCACCAACCCT GATGGCTT…	5.41802	2e-07	316	>A1_ENSZALT00000004893.1 MRRSRRVKRSSRMFDFASYHTIDEIYEWMDVLVEDHPRLLSKVQVGQSYEQRPLYVLKFSTGGSNRPAIWLDTGIHAREWITQATGVWTANKIAKEYGQDPSVTAILDSMDIFLEIVTNPDGFAFTHSSNRLWRKTRSINAGSRCVGVDPNRNWDAGFGGAGSSSNPCSETYHGPHAHSEREVRAIVDFIRAHGNVKSVISIHSYSQMLLFPYGYRRAPAPDHQEMNELAKKAVSDLAAVFGTKYTYGSIANTIYMAGGTTIDWAYDNGVKYSFTLELRDSGRYGFLLPSSQIVPTATETWPALLDIMVHVLEHPY	0.14									H69	E72	H196	R127	N144	R145	E270	IDW	yes	yes			yes	hydrophobic		1
CPA2	Emu	ENSDNVG00000006867	7299	PTEY01000539.1	22,632-29,931	For.	ENSDNVT00000011695.1	1050	9	>A2_ENSDNVT00000011695.1 TTTAGTCCAATCTCCTGCTCAGAGCAGAACTGGGAGCTGTTGTCCCTTGTTRTTATCATC TGCCCCTACCAAGAAGAGCTTGATGAAGAAAAGCRGGATATGGCCMGGAGTCAACAACGG GAGCGCAGCAGCAGCACTTTCAGCTATGGAAGTTACCATTCTTTAGCTTCGATTTATGAA GAACTGGATAATCTTGCATATGAGCACAGCAGCATTGTCAGTAAGCTAAAGATTGGAGAA TCCTATGAAAAGCAGCCTTTGTATGTGCTCAAGTTCAGCACTGGAGGAACCAACCGTTCT GCAATCTGGATTGACGCCGGTATCCATTCCCGAGAGTGGGTTACCCAAGCAAGCGCAATA TGGATAGC…	0.991932	0.161613	349	>A2_ENSDNVT00000011695.1 FSPISCSEQNWELLSLVXIICPYQEELDEEKXDMARSQQRERSSSTFSYGSYHSLASIYE ELDNLAYEHSSIVSKLKIGESYEKQPLYVLKFSTGGTNRSAIWIDAGIHSREWVTQASAI WIAKKIASDYGSDASITSLLEKMDVFLLAVTNPDGYKFTHTTNRMWWKTRSKIQGSLCVG VDPNRNWDAGFGGPGASSNPCSDSYHGPSANSEVEVKSIVDFIKNHGKILAFLTLHSYSQ LLMYPYGYKCTEPADYEELDTLGKAAASSIXSLYGTTYKVGSICSTIYQASGGSIDWSYD YGIKYSFAXELRDTGNYGFLLPASQIIPTAEETWLGLKTIMEHVRDNPY	0.56									H69	E72	H196	W	N144	R145	E270	IDW	no		no		no	hydrophobic				1
CPA2	Emu	ENSDNVG00000014014	10629	PTEY01000788.1	4,200-14,829	For.	ENSDNVT00000024162.1	1140	10	>A2_ENSDNVT00000024162.1 AACTGCGGAAGGGGCAGCTTAGGAGTGGCTGTTGGGGGAGGCTCTTCAGGGAGGTGCTGT CATATATTTTTAGATGTTTCTAGAGCTTCAGGGAAGCTGTTTGCAGAGCGTGCTTTCTCA AAACAAATCCCTTTTCCTTCTTTTCAGCTGGATTTCTGGTTAAACCCCTCGACCCCTGCT CACCCTGTGGATGTCCGAGTCCCGTTTAACAGCCTCCAAGCCATCAAAGTCTTCCTGGAG TCCAACAACATTGAGTACTCTATCCTGATTGAAGACCTGCAGGTAGACAATATTTATGAA GAACTGGATAATCTTGCATATGAGCATAGCAGCATTGTCAGTAAGCTAAAGATTGGGGAA TCCKATGR…	0.991932	0.161613	379	>A2_ENSDNVT00000024162.1 NCGRGSLGVAVGGGSSGRCCHIFLDVSRASGKLFAERAFSKQIPFPSFQLDFWLNPSTPA HPVDVRVPFNSLQAIKVFLESNNIEYSILIEDLQVDNIYEELDNLAYEHSSIVSKLKIGE SXXKQPLYVLKFSPGGTNRSAIWIDAGIHSRXWVTQASAIWIAKKIASDYGSDASITSLL EKMDVFLLAVTNPDGYEFTHTKNRMWRKTRSKXQGSLCVGIDPNRNWDAGFGGPGASSNP CSDSYHGPXANSENHGKILAFLTLHSYSQLLIVTKHGYFLTLPSSSPPQDTLGKAAASSI HSLYGTTYKVGSICSIIYQASGGSIDWSYDYGIKYSLALELRXTGKYGFLLPASQIIPTA EETWLGLK…	0.22									H69	X	H196	R127	N144	R145	E270	IDW	no	yes	no		no	hydrophobic				1
CPA2	Huchen	ENSHHUG00000038595	2746	QNTS01000621.1	357,143-359,889	For.	ENSHHUT00000068180.1	918	7	>A2_ENSHHUT00000068180.1 GACCAAATACTTATTTTCCACCATAATTTGCAAATAAATTCATTAAAAATCCTACAATGT GATTTTCTGGATTTTTTTTCTTCATTTTGTCTGTCATACTGGATGGACGACCTGGTGGCT GCTTACCCTAAACTTGTCACCAAGGTACAGATTGGAACTTCCTATGAGGGCAGGCCCATG TACTTCAGCACTGGTGGAAACAAACGTACCGCCATCTGGGTTGACTCTCGTATCCACTCC AGAGAGTGGGTGTCTCAGGCCACTGGAGTGTGGACAGCCAACAAGATTGTCACGGACTAT GGCACTGATGCCTCCCTGACCTCTCTCCTGAACGCCATGGACATCTACCTGCTGATTCTG ACCAACCC…	4.23602	2.24e-05	305	>A2_ENSHHUT00000068180.1 DQILIFHHNLQINSLKILQCDFLDFFSSFCLSYWMDDLVAAYPKLVTKVQIGTSYEGRPM YFSTGGNKRTAIWVDSRIHSREWVSQATGVWTANKIVTDYGTDASLTSLLNAMDIYLLIL TNPDGYVHSHTSDSMWCKTHSNNPGSIMCVSSSPCPSPGAITNPCSDSYHGPSPRSEMEV RNVVNLVKNHSNFKSLIYIHAYSQLFQPPARTGKHSTGVQSNTFNKIICNNNHLLICDVS LHPDQASSGIIDWLYKLGMKYSFAFELRDIGCCGFIQPANQIIPTASETWLGRKDIMVYV RDHPY	0.14									H69	E72	H196	C	-	-	E270	IDW	no		no		no	hydrophobic				1
CPA2	Huchen	ENSHHUG00000052337	6078	QNTS01002602.1	211,561-217,639	For.	ENSHHUT00000093468.1	1858	11	>A2_ENSHHUT00000093468.1 ATGGGAACAATGCACCTGTTGCTGAGTATAAAGGCAGGTGCTTTGAGAGCTGGCAGTACT GGACAGGACACAGGAAGGATGAAGGTTCTGGTACTCTTTGCGCTGCTTGCAGCCGCCAAT TGTGAGAAGGTCTTCATTGGAGACCAGGTCATCAGGGTCAATGTGGAGTCTGAGGAGCAG ATTCTACTTCTGCGTGCTCTGGAGCAGGACACATACTGGGATCTGGACTTTTGGCTCCAC CCTGTGAACACTGAGGTCCCTGTGGACATCCGCGTGCCCTACTACAGCCTGTACGCTGTC AAGGACTACCTCCGTGCCCATAACATCCAGTTCTCTGTCATGATCAGCAACCTGCAGGAA CTCCTGGA…	4.23602	2.24e-05	444	>A2_ENSHHUT00000093468.1 MGTMHLLLSIKAGALRAGSTGQDTGRMKVLVLFALLAAANCEKVFIGDQVIRVNVESEEQ ILLLRALEQDTYWDLDFWLHPVNTEVPVDIRVPYYSLYAVKDYLRAHNIQFSVMISNLQE LLDEEKEEMEENNMRERSSKSFNFGAYHPLETIYSWMDGLVAAHPNLVTKEQIGTSYEGR PMYVLKFSTGGDKRPAIWVDSGIHSREWVSQATGVWTANKIASDYGTDASLTSLLNTMDI YLLILANPDGYVHSHTSDRMWRKTRSKNPGSMCRGVDPNRNWDAGFGGPGASTNPCSESY HGPSPHSEIEVKNVVNLVKNHGNFKSFISIHAYSQLLMYPYGYTCKDALHAAELDSVGRS AVQKLSSL…	29.38									H69	E72	H196	R127	N144	R145	E270	IDW	yes	yes	no		yes	hydrophobic		1
CPA3	Anole lizard	ENSACAG00000007060	16482	3	19,214,283-19,230,765	Rev.	ENSACAT00000007047.3	4187	11	>A3_ENSACAT00000007047.3 ATGAAGTTCATTATTTTGCTTTGGGGGCTCTTTGTGGCACCTCAAGTTGTTCTTACTTCC CGCTTTGACAGGGCAAAGGTGTTTCGGGTGAATCTTCAAAATGAACACCAAGTGAACTTC CTAAAGGAGCTGGCCTCTAAAGTACAGATTGATATTTGGCGTCCTGATTCAGTTCATGAA ATTGTCGTTGGAACCAGTGTGGATTTCCAAGTCAATTCTGATCAGACAAACTATGTCCAG ACAATGCTGGAACAGAACAGAACACCTTTTGAAATTTTATTCCATGATCTTCAAGAAGAA ATTGAAAAACAATTTGATGGAGGGAAACATTCCCATAATAAGCACAGCTATACCAGATAC AATAACTG…	10.0727	0	422	>A3_ENSACAT00000007047.3 MKFIILLWGLFVAPQVVLTSRFDRAKVFRVNLQNEHQVNFLKELASKVQIDIWRPDSVHE IVVGTSVDFQVNSDQTNYVQTMLEQNRTPFEILFHDLQEEIEKQFDGGKHSHNKHSYTRY NNWEKIAAWMERIAKKYPKLVSQIEIGKTYEERTMYLLKVGTESGRKKAIFMECGAHARE WISPAFCQWFVKQAVTRYGNDKVMTKLLDNMNFYVLPVFNIDGYAWTWNKAGDRMWRKNR ANTSDSDCIGVDLNRNFNLAWDSDDEKYVQEPCGEIYRGPSAESEPETKALTNFIRNHIS SIKGYICVHSYSQMLMFPYGYTEKQAPNHDVLNEVAKGAVNALSSLYHTKYTYGAIATTI YSCSGTSL…	97.93	19	76.16							H69	E72	H196	R127	N144	R145	E270	LDW	yes	yes	yes		yes	hydrophobic		1
CPA3	Anole lizard	ENSACAG00000029006	13112	3	19,197,662-19,210,774	Rev.	ENSACAT00000030139.1	3477	11	>A3_ENSACAT00000030139.1 ATGCTCCATACATGTCAGCTGATTACCAAGCAGAAGAATAAATATGACAGGGACCAACTG CTGCAAAGCAAAAGAAACATGAAGTCACTATTGATTGTAGACTTGATCATCATCACTTTT GTTCTCAGTTCTGCTCGACGATTCGACAGTGCCAAAGTGTTTCGTGTAAAACCTCAGAAT GAAAAGCAAGTGAACTTCATGAGGAATTTGGCAACTGTCATACAGCCAATTGACTTTTGG TATCCAGACTCAGCATTACAAATAGTCAACCAGATGGAAGTGGATTTTCTTGTCAGTGCT GATCAGACAGAAAATGTGGAGGCTCTCTTGAAGGACAATAACATCCACTATGAGATTTTA TTTCAAAA…	10.0727	0	444	>A3_ENSACAT00000030139.1 MLHTCQLITKQKNKYDRDQLLQSKRNMKSLLIVDLIIITFVLSSARRFDSAKVFRVKPQN EKQVNFMRNLATVIQPIDFWYPDSALQIVNQMEVDFLVSADQTENVEALLKDNNIHYEIL FQNLQEDIDKQLDNKRNSTCKHSYTKYNNWPQIYSWITRIARKNPELVSRIKIGNTFENR PIYLLKIGKQRDAKKAIFVDCGIHAREWISPAFCQWFVKEAIRTYGKDSSMKNILDNMNF YIVPLVNIDGYVWSWTQDRFWRKNRSNASSNACVGVDLNRNFDVLWGTVDASKNPCEEVY CGSSPESEPETKAVTTFIHSHLSSIKAYLTIHSYSQMVLFPYGYTYDKVPNYNTLNGLAK GAAKAIAS…	0.24									H69	E72	H196	R127	N144	R145	E270	DDW	yes	yes	no			basic		1
CPA3	Central bearded dragon	ENSPVIG00000012524	13691	CEMB01025449.1	1,456,371-1,470,062	For.	ENSPVIT00000020265.1	1266	11	>A3_ENSPVIT00000020265.1 ATGGGGCTCATTATCTTGTTTTGGGGGTTCCTTGTGGCCCCTCAAATGGTTGTTCTCTCT TGGGATTTTGACAGTGACAAAGTGTTTCGAGTGAAACTTCAGAATGAAAACCAAGTGAGC TTCCTAAAGGACCTGGTGTCGACACTAAAGCTTGACATCTGGTATCCTGATTCAGTTCAC CATCTTGTTGCTGGGACAAAAGTGGATTTCCATGTTAGATCCAATCAAACAAGTTTTGTC CAGATGATGCTGGAGAGGAATAGAACACAATACAAAATTTTATTGCACAATCTGCAGGAA GAGATTGAAAAGCAATTTGATGGAGGGAGACATTTCCTCAAGCAGCACAGCTACACAAAA TACAATGA…	13.9373	0	421	>A3_ENSPVIT00000020265.1 MGLIILFWGFLVAPQMVVLSWDFDSDKVFRVKLQNENQVSFLKDLVSTLKLDIWYPDSVH HLVAGTKVDFHVRSNQTSFVQMMLERNRTQYKILLHNLQEEIEKQFDGGRHFLKQHSYTK YNDWETIVAWTERMAKNYPKLISRTEIGKTYEDRPIYLLKVGKESGRKKAIFMDCGIHAR EWISPAFCQWFVKQAVKTYGKDEVMTQLLDNMNFYVVPVLNVDGYVWTWRGPMTRMWRKN RAINGDSGCTGVDLNRNFNASWGNNEVMHDPCVEIYCGPSAESEPETKAVTSFIRDHLFA IKGYISVHSYSQMLMFPYGYTFKEAPNHDKLNQMAKEAVEALSSLYKTKYTYGPTASTIY PCFGSSSD…	91.93	20	76.65							H69	E72	H196	R127	N144	R145	E270	SDW	yes	yes	yes		yes	polar		1
CPA3	Central bearded dragon	ENSPVIG00000012525	21759	CEMB01025449.1	1,480,668-1,502,427	For.	ENSPVIT00000020266.1	1407	11	>A3_ENSPVIT00000020266.1 ATGAATTCTTTGTTGACTTTGGGCTTGGTTGCCACCAGTTTTGTTCTCATTTCTGCTCGA CGTTTTGACAGTGCCAAAGTATTTCGTGTGAAGCCTCAGAATGAAAACCAAGTGAGCTTC TTGAAGAACTTAGCAAACATTGCACAGATTGACTTTTGGTATCCAGACTCAGCGTTACAT ATTGTCAACCAAATGGAAGTTGACTTTCATGTCAGTGGTGACCAGACCAAAAATGTGGAA AGTCTCATGGAGCAGAATGGCATGCATTATGAAATTTTATTTCAAAACCTGCAAGAAGAC ATTGAAAATCAGCTGGTTGACAAGAGTTCTACTGGAAAACACAGTTATACAAAATACAAC GACTGGAG…	13.9373	0	417	>A3_ENSPVIT00000020266.1 MNSLLTLGLVATSFVLISARRFDSAKVFRVKPQNENQVSFLKNLANIAQIDFWYPDSALH IVNQMEVDFHVSGDQTKNVESLMEQNGMHYEILFQNLQEDIENQLVDKSSTGKHSYTKYN DWRKISAWTARIEKRNPALVSRIHIGNTFENRPMYLLKVGKQSDAKKAIFIDCGIHAREW ISPAFCQWFLKKATRTYGKDTNMTYILDNMNFYILPLVNIDGYIWSWTQDRFWRKSRSNT SDSACAGVDLNRNFDVAWGTVDASKNPCQEIYCGTSPESEPETKAVTTFIRNHLSSIKAY LTIHSYSQMLLFPYGYTYEKTPNHDELNELAKGAAQAIASLYGKHYNYGPSAATIYPSSG CSDDWAYK…	82.5	19	67.24							H69	E72	H196	R127	N144	R145	E270	DDW	yes	yes	yes		yes	basic		1
CPA3	Steppe mouse	ENSMSIG00000007730	1783	QGOO01037290.1	397,118-398,901	Rev.	ENSMSIT00000011071.1	1140	4	>A3_ENSMSIT00000011071.1 ATGTTCTTCGTGCTTGTGGCTGTCATCTATACCACACTTGCAATTGCTCCTGTCCACTTT GACAGGGAGAAGGTATTCCGTGAGAAACTCCAGAATGAAAAGCACGCCAGTGTCTTGAAG AACTTGACCCAAAGCATTGAGCTCGACTTCTGGTATCCAGATGCTATCCATGATATTGCT GTGAATATGACTGTGGATTTCCAAGTTAGTGAGAAGGAATCTCAGACCATCCAAGAGAAA CAGTTTGATGTGAAAGATGAAATCGCAGGCGGGCACAGTTATGCAAAATACAATGACTGG GACAAGATTGTTTCTTGGACTGAAAAAATGTTAGAAAAACATCCTGAGATGGTTTCAAGG ATTAAAAT…	0.179608	0.428882	379	>A3_ENSMSIT00000011071.1 MFFVLVAVIYTTLAIAPVHFDREKVFREKLQNEKHASVLKNLTQSIELDFWYPDAIHDIA VNMTVDFQVSEKESQTIQEKQFDVKDEIAGGHSYAKYNDWDKIVSWTEKMLEKHPEMVSR IKIGSTVEDNPLYFLKIGKKRWRKKAFCQWFVYQATKSYGKNKIITKLLDRMNFYVLPVF NVDGYIWSWTQDRMWRKNRSKNQNSTCIGTDLNRNFDVSWDSSPNTNNPCLNVYRGPAPE SEKETKAVTNFIRSHLNSIKAYITFHSYSQVLLIPYGYTFKLPPNHQDLLKVARIATDTL STRYETRYIYGPIASTIYKTSGSSLDWVYDLGIKHTFAFELRDKGKSGFLLPESRIKPTC KETMLSVK…	81.76	14	38.25							-	R	H196	R127	N144	R145	E270	LDW	yes	yes	yes		yes	hydrophobic				1
CPA3	Steppe mouse	ENSMSIG00000025292	26698	QGOO01036081.1	55,705-82,403	For.	ENSMSIT00000037996.1	1254	11	>A3_ENSMSIT00000037996.1 ATGAGGTTCTTCTTGCTTATGGCTGTCATCTACACCACACTTGCAATTGCTCCTGTCCAC TTTGACAGGGAGAAGGTATTCCGTGTGAAACTCCAGAATGAAAAGCACGCCAGTGTCTTG AAGAACTTGACCCAAAGCATTGAGCTCGACTTCTGGTATCCAGATGCTATCCATGATATT GCTGTGAATATGACTGTGGATTTCCGAGTTAGTGAGAAGGAATCTCAGACCATCCAGTCT ACCTTGGAACAACATAAAATCCATTATCAAATTCTGATACATGACCTACAAGAAGAGATA GAGAAACAGTTTGATGTGAAAGATGAAATCGCAGGCAGGCACAGTTATGCAAAATACAAT GACTGGGA…	0.179608	0.428882	417	>A3_ENSMSIT00000037996.1 MRFFLLMAVIYTTLAIAPVHFDREKVFRVKLQNEKHASVLKNLTQSIELDFWYPDAIHDI AVNMTVDFRVSEKESQTIQSTLEQHKIHYQILIHDLQEEIEKQFDVKDEIAGRHSYAKYN DWDKIVSWTEKMLEKHPEMVSRIKIGSTVEDNPLYVLKIGKKDGERKAIFMDCGIHAREW VSPAFCQWFVYQATKSYGKNKIMTKLLDRMNFYVLPVFNVDGYIWSWTQDRMWRKNRSKN QNSTCIGTDLNRNFDVSWDSSPNTNKPCLNVYRGPAPESEKETKAVTNFIRSHLNSIKAY ITFHSYSQMLLIPYGYTFKLPPNHQDLLKVARIATDTLSTRYETRYIYGPIASTIYKTSG SSLDWVYD…	96.59	15	47.18							H69	E72	H196	R127	N144	R145	E270	LDW	yes	yes	yes		yes	hydrophobic		1
CPA3	Tropical clawed frog	ENSXETG00000033023	17347	5	118,607,209-118,624,556	For.	ENSXETT00000060982.2	1116	9	>A3_ENSXETT00000060982.2 ATGTTAAGCATGTCTCAAAACATGTTCTTTTATATTAGAATTCTTTTTCAGAATTTACAA GAAGCTATTGAAAACCAACTAAGTAAAGCTGGTAATCCCAAGGATGAACGTTTTCCTAGC CCTAGATACCGAACATGGTTAGAGATTTCAACCTGGGCTTATCGTGTTTCTGTCAAGTAC CCAAATCTGGTATCTGTTGTGCAAGCTGGAAACACTTATGAAGGACAGACTATACTAGTT CTCAAGGTTGGAAGCCAAAGTGCTCATAAAAAAGGCATTGTCCTGGAATGTGGTGTTCAC GCGCGAGAATGGATCTCTCCTGCTTTCTGCCAATGGTTTGTAAATGAGGCAATCAGAAGT TATGGAAA…	12.334	0	340	>A3_ENSXETT00000060982.2 MLSMSQNMFFYIRILFQNLQEAIENQLSKAGNPKDERFPSPRYRTWLEISTWAYRVSVKY PNLVSVVQAGNTYEGQTILVLKVGSQSAHKKGIVLECGVHAREWISPAFCQWFVNEAIRS YGKDKAMTKLLNSVTFHVVPVFNVDGYIWTWTHDRMWRKNRYQDANNKCVGVDLNRNFNA SWAGFSNDEPCSEIYAGSGPESENETKAVASYIRDNISSLKAYISFHAYGQMLMYPYGYK SEKPPNSKKLDKIAVSALKALSTLYGTSYTHGPIATTIYPVSGSSIDWAYDEGMKYSFAF ELRDEGQYGFLLPENQIKKTCMETMLAVKAIAKSVVTRDI	0.7									H69	E72	H196	R127	N144	R145	E270	IDW	yes	yes	no			hydrophobic		1
CPA3	Tropical clawed frog	ENSXETG00000016076	9699	5	118,630,743-118,640,442	For.	ENSXETT00000083031.1	1194	9	>A3_ENSXETT00000083031.1 TTCATTTTAATATTGCTCATTTTCTTTTATTTATCCCAAAATGTGAAACGCGGTATATAT GTCAGTGACAAGGTGTTCCGTGCCAAGCTTCAGACAGAAGGACATGTGGCACTCATTCAC AAAATAAAGGAAGCAATCAAGCTGGACTTCTGGCACCCAGACACGGCAGACAGAATGGTC CCACACACGGAGGCTGACTTTCACGTTCACAGTGATCAGGCAGATTCTGTTCAGATTCTT CTGCAACAGAACTCAGTGCCATATGAAGTTTTGTTCCATGATCTTCAGGAAGGTATTGAA GCCCAGTTGAACAACACGAAGAAGTCAAAAAGACACAGTTATACAAAGTACAATACGTGG GAAAAGAT…	12.334	0	397	>A3_ENSXETT00000083031.1 FILILLIFFYLSQNVKRGIYVSDKVFRAKLQTEGHVALIHKIKEAIKLDFWHPDTADRMV PHTEADFHVHSDQADSVQILLQQNSVPYEVLFHDLQEGIEAQLNNTKKSKRHSYTKYNTW EKIVEWTSKLTKKYPNLVQRIDIGKSVEGRPMYVLQVGNPDSATKAIFMDCGIHAREWIS PAFCQWFVKEVMITYALCLLHTRVYMIYVDRMWRKNRSPSEDAKCVGTDLNRNFNISWCD IGSSDEPCSEIYCGAAAESEIETKNVASFIRSHVDSIKAYISFHSFSQMLLFPFSYTYEL APDHKELDEIAKGAVAELQGLYGTSYTYGPSASTIYPTAGSSDDWAYSLGIKYSFTFELR DEGKKGFL…	59.87	19	27.55							H69	E72	H196	R127	N144	R145	E270	DDW	no	yes	yes		yes	basic				1
CPA3	Tuatara	ENSSPUG00000007962	29007	QEPC01010046.1	1,312,378-1,341,385	Rev.	ENSSPUT00000011002.1	1086	10	>A3_ENSSPUT00000011002.1 GGTCCCCTAAGTCTCCCGGAAGGCCTAGTAGCAGTCTTTGAATTTTTCTCTGTGCAGCTT GACTTCTGGCATCCCGATTCAGCACCTCATATAGTCACTGAAATGGAGGTGGACTTCCGT GTTAGTGCTGATCAATCCCAAACTGTCCAGAGCCTCCTGGAACAGAATGAAATGCAATAT GAAGTTTTATTTCATAACTTGCAAGAAGAGATTGAAAAACAATTTGACGACAAGAGGAAT GTTACTGCCCGACACAGCTACACAAAATATAATGACTGGGAGAAGGTACAGTATAGACTT GATGGGGATCTTGTCACTGCAACCTCAGAGAGTGGCAAAGGAAAGGCTGTCTTTATGGAC TGTGGGAT…	8.21425	0	361	>A3_ENSSPUT00000011002.1 GPLSLPEGLVAVFEFFSVQLDFWHPDSAPHIVTEMEVDFRVSADQSQTVQSLLEQNEMQY EVLFHNLQEEIEKQFDDKRNVTARHSYTKYNDWEKVQYRLDGDLVTATSESGKGKAVFMD CGIHAREWISPAFCQWFVKQATRTYGKDKTMTTLLDNLNFYVLPVFNIDGYVWSWTQDRM WRKNRSNNSNTNCIGTDLNRNFDAEWGSNEPCDEVYCGTAPESEQETQVVATFIRSHLSS IKAYLTIHAYSQMLMFPYSYTFHKAPSHDELNEVAKAAVEALSSLYGTEYEYGASATTIY PSSGCSDDWAYDQGIRYSFAFELRDQGKYGFLLPESQIKPTCKETMLAVKYIANYILSAA T	0.76									H69	E72	H196	R127	N144	R145	E270	DDW	no	yes	no		yes	basic		1
CPA3	Tuatara	ENSSPUG00000007988	29909	QEPC01010046.1	1,390,231-1,420,140	Rev.	ENSSPUT00000011036.1	1098	13	>A3_ENSSPUT00000011036.1 GGTTTCTTAAACTTCATAAAGAGCTTGGCCCACAGCATGCAGCTTGATTTCTGGCATCCA GATTCAGCTCATCATGTAGTCGCTGAGGTGGACGTGGATTTCCAAGTCAAGGCAGATCAG TCAAGAAATGTTCAGTCTCTTCTGGAACAGAATCAGATACATTACGAGATTTTGTTCCAT AATCTACAAGAAGAGATTGAAAAGCAGTTTGATGGGGCAAGGCATTTCAGCAGCAAACAC AGTTACAAAAAATACAATGACTGGGATAAGATTAACGCCTGGACTGCTAGAATGGCTAAG AATCATCCCAAACTGGTTTCCCGTATCCAGATTGGAAGGACTTTTGAGCAGCGTCCTATG CTTCTTCT…	8.21425	0	365	>A3_ENSSPUT00000011036.1 GFLNFIKSLAHSMQLDFWHPDSAHHVVAEVDVDFQVKADQSRNVQSLLEQNQIHYEILFH NLQEEIEKQFDGARHFSSKHSYKKYNDWDKINAWTARMAKNHPKLVSRIQIGRTFEQRPM LLLKSGKKKIIFMDCGIHAREWISPAFCQWFVKQATKTYGKDEVMTKLLDNLNFYILPVY NIDGYVWAWTENRLWRKNRSNNSNTDCIGTDLNRNFKSFKTSPHSSEEETKVVATFIREH LSSIKAYLTIHAYSQMILFPYGYTFKQASSHDKLNKVAKGAVDSLTSLYGTKYTYGPAAT TILEDWAFSRDWAYDEGIKYTYTFELRDKGKHGFLLPESLIKPTCKETMVAVKYIANHVC LKHTF	0.18									H69	E72	H196	R127	N144	R145	E270	RDW	no	yes	no		yes	acidic		1
CPA4	Tasmanian devil	ENSSHAG00000000222	2194	GL863952.1	100-2,294	For.	ENSSHAT00000000262.1	369	3	>A4_ENSSHAT00000000262.1 CAGCTCACGTTTTGGAACCTGCCAATCAACCCTGAGCATCCTGTAAATGTTGTGGTTCCA CCAGCCAGTCTGGAACTTGTCAAATCCTTTCTGGAATCCCATGGCTTAGAGTACTCAGTC TCCATTAAAGACCCACAGGATCTCTTCGATAAACAAATTAAAGAAATGAAATTCAATAGA AGAAAAGCAAAGCGTGATACTAACTTCAACTATGGGGATTATCACAGCTTGACCAAGCTT TATCGTGAGATGGCCAACATTGCTTCTGAATATCCCAGGGTAGCGAAACGGCTGAAGATT GGTAATTCTTTTAAAAAACGACCATTGTATGTACTGAAGGTATGTGTGACCATGTTAAGG ACATCAGGG	0.775096	0.219904	123	>A4_ENSSHAT00000000262.1 QLTFWNLPINPEHPVNVVVPPASLELVKSFLESHGLEYSVSIKDPQDLFDKQIKEMKFNR RKAKRDTNFNYGDYHSLTKLYREMANIASEYPRVAKRLKIGNSFKKRPLYVLKVCVTMLR TSG	0.05									-	-	-	-	-	-	-	-	no	yes	no		no					1
CPA4	Tasmanian devil	ENSSHAG00000004168	19093	GL861861.1	92,250-111,343	Rev.	ENSSHAT00000004795.1	1263	12	>A4_ENSSHAT00000004795.1 ATGAGACTGTCAATAATACTCGGCAATTTGACTTTGGTTTGCTATGCCCGTGAAGAACAC ATGATGCACCAGGTTTTTCAAATTAAAGTCCAGGATGGAAATCAGGTCGAGAAATTGAAA GAGCTGAGCAACATGCAGAACTCTACGCTCAAGTTTTGGAACCTGCCAGTCGCCCCTGAG CATCCTGTAAATGTTGTGGTTCCACCAGCCAGTCTGGAACTGGTCAAATCCTTTCTGGAA TCCCATGGCTTAGAATATTCAGTCTTGATTAAAAACCTGCAGGCTCTCTTGGATAAGGAA ATTAAAGAAATGAAATTCAATAGAAGAAAAGAAAAGCGTGATGCTAACTTCAACTATGGG GCCTATCA…	0.775096	0.219904	420	>A4_ENSSHAT00000004795.1 MRLSIILGNLTLVCYAREEHMMHQVFQIKVQDGNQVEKLKELSNMQNSTLKFWNLPVAPE HPVNVVVPPASLELVKSFLESHGLEYSVLIKNLQALLDKEIKEMKFNRRKEKRDANFNYG AYHSLDELYGEMSNIASEYPNLVSLLKMANSFEKRPLYVLKFSTGNVDGPAIWLNHGIHS QEWITQATGIWIARKIASDFSENKPNITSILNKMDIFLMPVANPDGYAYSQTNDRFWRKN RSQIPGHICVGVDLSRNWDVAFSIIVGNQDPCSSFYHGPNPHSEVEVKSVANFIKNHGNF KSFIDFHNSAQLLMYPYSYTRNKCPDFDELDKLGKDATKPLNSLFGTKYKVGSVYETLYF ISGSSTDW…	67.45	16	63.16							H69	E72	H196	R127	S	R145	E270	TDW	yes	yes	yes		yes	polar			1
CPA5	Clown anemonefish	ENSAOCG00000017374	4641	NXFZ01002872.1	383,969-388,610	For.	ENSAOCT00000020683.1	795	7	>A5_ENSAOCT00000020683.1 TTATGCACCATGAAGATTGGAAGAGACTGTTTCACTGGTGGAACCAACCGTCCTGCCATC TGGATCGACACTGGAATCCACTCCAGAGAGTGGGTCACTCAGGCCAGCGGCACCTGGTTC ATTGTGACTGATTATGGAACCGACCCTGCTCTCACCGCCATCCTCAACAATATGGACATC TTCCTGGAGATTGTGACCAACCCTGATGGATTCTACTACACCCACAACAATAACCGTATG TGGCGCAAGACCAGGAAGCCCAACTCTGGATCTAGCTGTGTCGGAGTCGACCCCAACAGG AACTGGAATGCTGGTTTTGGACTGCCTGGTGCCAGCAGCAGCCCCTGCTCAGAGACCTAC CGTGGACC…	1.0743	0.142421	264	>A5_ENSAOCT00000020683.1 LCTMKIGRDCFTGGTNRPAIWIDTGIHSREWVTQASGTWFIVTDYGTDPALTAILNNMDIFLEIVTNPDGFYYTHNNNRMWRKTRKPNSGSSCVGVDPNRNWNAGFGLPGASSSPCSETYRGPRAESESEVKSIVDFVKSHGNMKAFISIHSYSQMLLYPYGYTRTPAKDEAELHSLAKKAITDLASLYGTRYRYGSIIDTIYQASGSTVDWTYNQGIKYSYTFELRDTGRYGFILPANQIIPTSQETWLALMAIMDHTYKNPY	0.18									H69	E72	H196	R127	N144	R145	E270	VDW	no	no			yes	hydrophobic				1
CPA5	Clown anemonefish	ENSAOCG00000017430	17893	NXFZ01002872.1	382,953-400,846	For.	ENSAOCT00000030811.1	2842	11	>A5_ENSAOCT00000030811.1 ATGAGAGGCCTGCTCGCATTCGCCGTGCTGCTTGTGGCTGTTATTGCAAAGGAGTCGTTC GAAGGACATCAGGTTCTTCGAATCATTCCAAAGGATGATGTCCAGCTGTCTCTTATCAAG GAGATGGAGGACATGATCCACTTTGAGCTGGACTTCTGGAGAGACGTGACTGGTGTGGCC ACTCCTGTGGACGTCAGAGTTCCCTTCCACAGCCTGCAGTCTGTCAAGATTTACCTGGAG ACACAGGACATTGAGTACTCCATCATGATTGAAGACCTGCAGGTGATGCTGGATGAGGAG CAGGAGCAGATGGTGTCTGTTGCTCGTGCTCCTGAGCCCAGAAACACTGACAGCTTTGAC TACACCAA…	1.0743	0.142421	421	>A5_ENSAOCT00000030811.1 MRGLLAFAVLLVAVIAKESFEGHQVLRIIPKDDVQLSLIKEMEDMIHFELDFWRDVTGVATPVDVRVPFHSLQSVKIYLETQDIEYSIMIEDLQVMLDEEQEQMVSVARAPEPRNTDSFDYTNYHTISEIYSFQDMLVAENPNLVSKIVIGQSYEGRPLNVLKFSTGGTNRPAIWIDTGIHSREWVTQASGTWFAKKIVTDYGTDPALTAILNNMDIFLEIVTNPDGFYYTHNNNRMWRKTRKPNSGSSCVGVDPNRNWNTGFGLPGASSNPCSETYHGPKAESESEIKSIVDFVKSHGNMKAFISIHSYSQMLMYPYGYTRTPAKDQAELHSLAKKAITDLASLYGTRYTYGSLIDTIYQASGITIDWTYNQG…	99.17	16	83.8							H69	E72	H196	R127	N144	R145	E270	IDW	yes	yes	yes		yes	hydrophobic		1
CPA5	Mexican tetra	ENSAMXG00000011629	5720	24	12,282,492-12,288,212	Rev.	ENSAMXT00000011955.2	3768	11	>A5_ENSAMXT00000011955.2 ATGAGAGGACTGTTGGTTTTAGCAGCCGTATTTGTGGCTGTTTTTGGGAAGGAGACCTTT CATGGTCACCAGGTCCTGCGGATTACTGCTGTAAATGAGGTGCAGATCAAACTCCTGAAG GAACTGTCTGAGCTGGGGCATCTTCAGCTGGACTTCTGGAGGGAACCCATTCATGAGTCT CTGCCTATAGATGTCCGTGTTCCATTCGAAAGTCTTCAGCCTGTCCGGTCCTTCCTGGCC TACAACGAGATCTACTATAATGTCATGATCGAGGATCTTCAGGATCTTCTGGATGTGGAA CTGAGGGAGATGATGAGGTCTCGTGCTTTTGAGCCCAGAAGCACTGATGACTATGACTAC ACCAACTA…	7.2684	0	419	MRGLLVLAAVFVAVFGKETFHGHQVLRITAVNEVQIKLLKELSELGHLQLDFWREPIHESLPIDVRVPFESLQPVRSFLAYNEIYYNVMIEDLQDLLDVELREMMRSRAFEPRSTDDYDYTNYHTLDEIYSFIDMLVKENPKLVSKVVIGKSYEGRPLNVLKFSTGDNHPGIWIDTGIHSREWITQASGTWFAKKIATDYGRDSALTAILDKYDIFLEIVTNPDGYDYTHKTNRMWRKTRKPNPESDCVGVDPNRNWGTGFGGGGSSGNPCSETYRGPYVNSESEVKAIVDFVGSHGNLKAFVSIHSYSQMLLYPYGDTSTPCKDQAELHELAKKAITDLKSLYGTSYTYGSIYDTIYQASGTTVDWTYDQDIKYSYTFELRDTGIYGFLLPADQIIAT…	97.39	16	87.64							H69	E72	H196	R127	N144	R145	E270	VDW	yes	yes	yes		yes	hydrophobic		1
CPA5	Mexican tetra	ENSAMXG00000011639	7102	24	12,274,895-12,281,997	Rev.	ENSAMXT00000011970.2	3352	11	>A5_ENSAMXT00000011970.2 ATGATTCTACTCTGGGAAGCAAAAATGAAGGGGCTCCTGGTGTTGCTAGCTGTCTCTGTG GCTGTTTTTGCCAAGGAATCCTTCGTGGGAGACCAGGTCCTGCGAATCACTGCAAAGAGT GAGACAGAGCTTGTTCTCCTGAAGGAACTCTCACAGCTGGAGCACCTTAAGTTGGACTTC TGGACGGAGCCTGTGGAGGAGTCTCTGCCTGTAGATATCCGTGTTCCATTCCACAGTCTT CAGCCTGTCAGAGCTTTCCTGGCCTACCATGAGATCCACTATAATATCATGATCGAGGAT CTTCAGGCTCTTGTGGATATGGAACAGCGGGAGATGATAAACACTCGCGCTCCTGAGCCC AGAAGCAC…	7.2684	0	426	MILLWEAKMKGLLVLLAVSVAVFAKESFVGDQVLRITAKSETELVLLKELSQLEHLKLDFWTEPVEESLPVDIRVPFHSLQPVRAFLAYHEIHYNIMIEDLQALVDMEQREMINTRAPEPRSTDDFDYANYHTLSEINSFIELLVRENPNLVSKVVIGQSYEGRALNVLKFSTGANRPGLWIDTGIHSREWVTQASGTWFAKKIVTGYGTDAALTAILDKFDIFLEIVTNPDGFQYTHSSNRMWRKTRKPNSGSSCVGVDPNRNWDAGFGGSGSSNSPCSETYRGPYAHSEPEVKAIVDFVKSHGNLKAFVSIHSYSQMLLYPYGYTRTPCKDQAELHELAKKAVTDLKSLYGTSYKYGSIITTIYQASGGTIDWTYDQGIKYSYTFELRDTGLYGFLL…	84.01	24	78.35							H69	E72	H196	R127	N144	R145	E270	IDW	yes	yes	yes		yes	hydrophobic		1
CPA5	Ocean sunfish	ENSMMOG00000008375	5230	KV751377.1	916,592-921,822	For.	ENSMMOT00000011045.1	1239	11	>A5_ENSMMOT00000011045.1 ATGAGGGGGCTGCTTGCACTCACCGCGCTGTTTGTGGCCGTTCTCGGCAAGGAGACCTTT CTGGATGTCTGGATGGGAGTGACAGATGTGGCATCTCCTGTGGATATCAGAGTTCCCTTC TACAACCTGCAGTCTGTCAAAATCTACCTGGAGAGCCAGAACATCGAGTTCTCCATCATG ATTGAAGACCTGCAGATGCTGCTGGATGAGGAGCAGGAAAAGATGGAGCTTGCTGCTCGT TTTGTTGAACCCAGAGACACTGACAGCTTCGACTACAACAATTACCACACCCTCAGCGAG ATTTACAGCTTCCAGGACATGCTGGTGGATGAGAATCCCAGCTTGGTCAGCAAGATGGTG ATTGGTCA…	2.32444	0.0108915	412	MRGLLALTALFVAVLGKETFLDVWMGVTDVASPVDIRVPFYNLQSVKIYLESQNIEFSIMIEDLQMLLDEEQEKMELAARFVEPRDTDSFDYNNYHTLSEIYSFQDMLVDENPSLVSKMVIGQSYEGRPLNVLKFSTGGSSRPAIWIDTGIHSREWWVTQASGTWFAKKIVTDYGRDPALTAILDKMDIYLEIVTNPDGFSYTHTRNRMWRKTRKPNPGSSCVGVDPNRNWDAGFGGPGASGSSCSETYRGPKAHSESEVKSIVDFVKSHGNIKAFISIHAYSQMLLYPYGYTRTPVRDQAELNSLAKKAITDLASLYGTRYRYGSIINTIYQASGSTIDWTYNQGIKYSYTFELRDTGRYGFILPANQIVPTAQATFPDEMMANVILKVPSLLYHHPH…	98.12	16	86.26							H69	E72	H196	R127	N144	R145	E270	IDW	yes	yes	yes		yes	hydrophobic		1
CPA5	Ocean sunfish	ENSMMOG00000008376	5040	KV751377.1	923,542-928,582	For.	ENSMMOT00000011860.1	1266	11	>A5_ENSMMOT00000011860.1 ATGAGGGGGCTGCTTGCACTCACCGCGCTGTTTGTGGCCGTTCTCGGCAAGGAGACCTTT GTAGGGGACCAGGTTTTGCGCATTGTTGCAAAGGATGTTGTCCAACTGGCTCTTATCAAG GACCTGGAGGACATGGTCGAATTAGAGCTGGATGTCTGGATGGGAGTGACAGATGTGGCA TCTCCTGTGGATATCAGAGTTCCCTTCTACAACCTGCAGTCTGTCAAAATCTACCTGGAG AGCCAGAACATCGAGTTCTCCATCATGATTGAAGACCTGCAGATGCTGCTGGATGAGGAG CAGGAAAAGATGGAGCTTGCTGCTCGTTTTGTTGAACCCAGAGACACTGACAGCTTCGAC TACAACAA…	2.32444	0.0108915	421	MRGLLALTALFVAVLGKETFVGDQVLRIVAKDVVQLALIKDLEDMVELELDVWMGVTDVA SPVDIRVPFYNLQSVKIYLESQNIEFSIMIEDLQMLLDEEQEKMELAARFVEPRDTDSFD YNNYHTLSEIYSFQDMLVDENPSLVSKMVIGQSYEGRPLNVLKFSTGGSNRSAIWIDTGI HSREWVTQASGTWFAKKIVTDYGRDPALTAILDKMDIYLEIVTNPDGFSYTHTRNRMWRK TRKPNPGSSCVGVDPNRNWDAGFGGPGASGSSCSETYRGPKAHSESEVKSIVDFVKSHGN IKAFISIHAYSQMLLYPYGYTRTPVRDQAKLNSLAKKAITDLASLYGTRYRYGSIINTIY QASGSTIDWTYNQGIKYSYTFELRDTGRYGFIL…	97.83	16	87.87							H69	E72	H196	R127	N144	R145	E270	IDW	yes	yes	yes		yes	hydrophobic		1
CPA5	Orange Clownfish	ENSAPEG00000013570	19137	4	24,642,701-24,661,838	For.	ENSAPET00000019512.1	1719	12	>A5_ENSAPET00000019512.1 ATGAGAGGCCTGCTCGCATTCGCCGTGCTGCTTGTGGCTGTTATTGCAAAGGAGTCGTTC GAAGGACATCAGGTTCTTCGAATCATTCCAAAGGATGGCATCCAGCTGTCTCTTATCAAG GAGCTAGAAGACATGATCCACTTTGAGCTGGACTTCTGGAGAGACGTGACTGGTGTGGCC ACTCCTGTGGACGTCAGAGTTCCCTTCCACAGCCTGCAGTCTGTCAAGATTTACCTGGAG ACACAGGACATTGAGTACTCCATCATGATTGAAGACCTGCAGGTGATGCTGGATGAGGAG CAGGAGCAGATGGTGTCTGTTGCTCGTGCTCCTGAGCCCAGAAACACTGACAGCTTTGAC TACACCAA…	-0.294223	1	421	MRGLLAFAVLLVAVIAKESFEGHQVLRIIPKDGIQLSLIKELEDMIHFELDFWRDVTGVATPVDVRVPFHSLQSVKIYLETQDIEYSIMIEDLQVMLDEEQEQMVSVARAPEPRNTDSFDYTNYHTISEIYSFQDMLVAENPNLVSKIVIGQSYEGRPLNVLKFSTGGTNRPAIWIDTGIHSREWVTQASGTWFAKKIVTDYGTDPALTAILNNMDIFLEIVTNPDGFYYTHNNNRMWRKTRKPNSGSSCVGVDPNRNWNAGFGLPGASSSPCSETYRGPKAESESEVKSIVDFVKSHGNMKAFISIHSYSQMLLYPYGYTRTPAKDEAELHSLAKKAITDLASLYGTRYTYGSIIDTIYQASGTTVDWTYNQGIKYSYTFELRDTGRYGFILPANQII…	99.2	16	83.77							H69	E72	H196	R127	N144	R145	E270	VDW	yes	yes	yes		yes	hydrophobic		1
CPA5	Orange Clownfish	ENSAPEG00000013593	4117	4	24,646,884-24,651,061	For.	ENSAPET00000019608.1	1155	9	>A5_ENSAPET00000019608.1 CGAGTCATTCCAAAGGATGGCATCCAGCTGTCTCTTATCAAGGAGATGGAGGACATGATC CACTTTGAGCTGGACTTCTGGAGAGACGTGACTGGTGTGGCCACTCCTGTGGACGTCAGA GTTCCCTTCCACAGCCTGCAGTCTGTCAAGATTTACCTGGAGACACAGGACATTGAGTAC TCCATCATGATTGAAGACCTGCAGGAAATGCTGCAGAATCATGTGATACTCTATAGGTGC TTGTGCATTAAGAGCAGGATTGTGTGTTTGGTTCAGATCTACAGTTTCCAGGACATGCTG GTGGCTGAGAATCCTAACTTGGTCAGCAAGATCGTGATTGGTCAGAGCTACGAGGGCCGT CCCCTGAA…	-0.294223	1	384	RVIPKDGIQLSLIKEMEDMIHFELDFWRDVTGVATPVDVRVPFHSLQSVKIYLETQDIEYSIMIEDLQEMLQNHVILYRCLCIKSRIVCLVQIYSFQDMLVAENPNLVSKIVIGQSYEGRPLNVLKFSTGGTNRPAIWIDTGIHSREWVTQASGTWFAKKIVTDYGTDPALTAILNNMDIFLEIVTNPDGFYYTHNNNRMWRKTRKPNSGSSCVGVDPNRNWNAGFGLPGASSSPCSETYRGPKAESESEVKSIVDFVKSHGNMKAFISIHSYSQMLLYPYGYTRTPAKDEAELHSLAKKAITDLASLYGTRYTYGSIIDTIYQASGSTVDWTYNQGIKYSYTFELRDTGRYGFILPANQIIPTSQETWLALMAIMDHTYKNPY	0.06									H69	E72	H196	R127	N144	R145	E270	VDW	no	yes			yes	hydrophobic		1
CPA5	Red-bellied piranha	ENSPNAG00000026413	17669	KV575591.1	716,461-734,130	Rev.	ENSPNAT00000029788.1	1699	12	>A5_ENSPNAT00000029788.1 ATGCTTCTATGCTGCTACATCCCCTGGTGTTTTCTACAGTGGGCTCTCAGTTGTGCAGTG TTGCATATTCCTACTACGGTGGAGCAACAGTCTAAAGAACTCGGTGTATCAATCAGAGAA GAACACAGCTACAGCAAATTCAAGGAGTTAAATGCATCAGAACTTCACCAGGTTCTACGC ATCACTGCAACAAATGAGGTGCAGATCAACCTCCTGAAGGAACTGTCTGAGCTGGAGCAT CTTCAGCTGGACTTCTGGATGGAACCCGTTCATGAGTCTTTGCCTGTAGATGTTCATGTT CCATTCCGCAGTCTGCAACCTGTCAAGTCCTTCCTGGCTTATAATGAAATCCACTATGAA GTCATGAT…	7.86228	0	452	MLLCCYIPWCFLQWALSCAVLHIPTTVEQQSKELGVSIREEHSYSKFKELNASELHQVLRITATNEVQINLLKELSELEHLQLDFWMEPVHESLPVDVHVPFRSLQPVKSFLAYNEIHYEVMIKDLQDLLDMEQRQMLKSRALQPRSTDDYDYTNYHTLDEINSFIDMLVKENPRLLRKIEIGHSYEKRSLNVLHFSTGPNRPGIWIDTGIHSREWITQASGTWFAKKIATDYGRDDALTAILDNYDIFLEIVTNPDGYDYTHKTNRMWRKTRKPDPDSDCVGVDPNRNWSTGFGGAGSSSHPCSETYRGPYVNSESEVKAIVDFVKSHGNLKAFLSIHSYSQMLLFPYGDTSIPCPDHEELNELARKAITDLKSLYGTTYTYGSTYDTIYQASGTTSD…	79.71	19	37.27							H69	E72	H196	R127	N144	R145	E270	SDW	no	yes	yes		yes	polar		1
CPA5	Red-bellied piranha	ENSPNAG00000026424	5696	KV575591.1	707,326-713,022	Rev.	ENSPNAT00000039636.1	1510	11	>A5_ENSPNAT00000039636.1 ATGAAGTGTCTTTTGGTCTTGATTGCTCTGTCTGTGGCTGCTTTTGCCAAGGAAAACTTT GTGGGACACCAGGTCCTTCGAATCACCCCAAAAAATGAGGCCGAGGTTATTCTCCTAAAG GAACTCTCACAGCTGGAGCACCTTGAGCTGGACTTCTGGAGGGAGCCCATTGATGTGTCT CTGCCTGTAGATGCACGTGTTCCATTCCACAGTCTGCAGCCTGTCAGGTCCTTCCTGGCA TACAATGAGATCCACTATGATATTATGATTGCAGACCTTCAGGATCTTCTGGATGCAGAA CAGCAGGAGATGACGAAATCTCGTGCTCTTCAGCCCAGATCCACTGATGACTTCAACTAT GCCACCTA…	7.86228	0	419	MKCLLVLIALSVAAFAKENFVGHQVLRITPKNEAEVILLKELSQLEHLELDFWREPIDVSLPVDARVPFHSLQPVRSFLAYNEIHYDIMIADLQDLLDAEQQEMTKSRALQPRSTDDFNYATYHTLSEINSFIDALVQENPNLVSKIVIGQSYEGRPLNVLKFSTGANRPGIWIDTGIHSREWVTQASGTWFAKKIATDYGRDAALTAILDRFDIFLEIVTNPDGFQFTHTSNRMWRKTRKPNSGSRCAGVDPNRNWDAGFGGAGSSSNPCSETYRGTYAHSEPEVKAIVDFVTSHGNLKAFVSIHSYSQMLLYPYGYTKTPCRDQAELHEVAQRAVAALTSLYGTKYAYGSIINVIYQASGGTIDWTYDQGIKYSYTFELRDTGRYGFILPANQIVPT…	99.7	16	95.36							H69	E72	H196	R127	N144	R145	E270	IDW	yes	yes	yes		yes	hydrophobic		1
CPA5	Sailfin molly	ENSPLAG00000010324	5363	KQ546993.1	80,167-85,530	For.	ENSPLAT00000004046.1	1266	11	>A5_ENSPLAT00000004046.1 ATGAGGGGACTGATCGCATTCGCCGCGCTGTTTGTTGCTGTTCTCGCCAAGGAGACCTTT GAGGGACACCAGGTGCTTCGCATCGTCCCAAAGAATGAGCTCCAGCTGGCTCTTCTTACG AACCTGGAGGAGATAGTGGAGTTTGAGCTGGACGTCTGGATGGGGGTGACTGGTGTGTCC TACCCTGTAGACGTTAGAGTTCCTCCTCACACCCTGGAGTCTTTCAAGAGTTACCTGGAC AGCCATGACCTTGAGTACTCTACCATGATTGAAGATGTCCAGGCCGTCTTGGATATGGAG AGGGAACAGATGAAGTCTGCTGCTCGCCTCGTTCAACCAAGGAACACTGACAGCTTCGAC TATGCCAA…	1.62056	0.0538685	421	MRGLIAFAALFVAVLAKETFEGHQVLRIVPKNELQLALLTNLEEIVEFELDVWMGVTGVSYPVDVRVPPHTLESFKSYLDSHDLEYSTMIEDVQAVLDMEREQMKSAARLVQPRNTDSFDYANYHTLSEIYSFQDMLVAENPNLVSKIVIGQSYEGRPLNVLKFSTGGSNRPAIWIDTGIHSREWVTQASGLWFAKKIVTDYGKDSALTAILNNMDIFLEIATNPDGYYFTHTSDRMWRKTRKPNPGYSCYGVDPNRNWNAGFGLPGASSYPCSETYHGPSAHSESEVKSIVDFVKSHGNIKTFISIHSYSQMLLYPYGYTTTPAKDQAELHSLAQKAITDLASLYGTRYRYGSIINVIYQASGSTVDWTYEQGIKYSYTFELRDTGSYGFLLPAKQII…	99.26	16	92.12							H69	E72	H196	R127	N144	R145	E270	VDW	yes	yes	yes		yes	hydrophobic		1
CPA5	Sailfin molly	ENSPLAG00000010483	9366	KQ546993.1	65,929-75,295	For.	ENSPLAT00000003794.1	1266	11	>A5_ENSPLAT00000003794.1 ATGAGGGGACTGATCGCATTCGCCGCGCTGTTTGTTGCTGTTCTCGCCAAGGAGACCTTT GAGGGACACCAGGTGCTTCGCATCGTCCCAAAGAATGAGCTCCAGCTGGCTCTTCTTACG AACCTGGAGGAGATAGTGGAGTTTGAGCTGGACGTCTGGATGGGGGTGACTGGTGTGTCC TACCCTGTAGACGTTAGAGTTCCTCCTCACACCCTGGAGTCTTTCAAGAGTTACCTGGAC AGCCATGACCTTGAGTACTCTACCATGATTGAAGATGTCCAGGCCGTCTTGGATATGGAG AGGGAACAGATGAAGTCTGCTGCTCGCCTCGTTCAACCAAGGAACACTGACAGCTTCGAC TATGCCAA…	1.62056	0.0538685	421	MRGLIAFAALFVAVLAKETFEGHQVLRIVPKNELQLALLTNLEEIVEFELDVWMGVTGVSYPVDVRVPPHTLESFKSYLDSHDLEYSTMIEDVQAVLDMEREQMKSAARLVQPRNTDSFDYANYHTLSEIYSFQDMLVAENPNLVSKIVIGQSYEGRPLNVLKFSTGGSNRPAIWIDTGIHSREWVTQASGLWFAKKIVTDYGKDSALTAILNNMDIFLEIATNPDGYYFTHTSNRMWRKTRKPNPGNSCYGVDPNRNWNAGFGLPGASSNPCSETYHGPSAHSESEVKSIVDFVKSHGNIKTFISIHSYSQMLLYPYGYTTTPAKDQAELHSLAEKAITDLASLYGTRYRYGSIINVIYEASGTTVDWTYEQGIKYSYTFELRDTGSYGFLLPAKQII…	99.26	16	92.12							H69	E72	H196	R127	N144	R145	E270	VDW	yes	yes	yes		yes	hydrophobic		1
CPA6	Huchen	ENSHHUG00000026363	44879	QNTS01000439.1	549,938-594,817	For.	ENSHHUT00000044498.1	3364	11	>A6_ENSHHUT00000044498.1 ATGGCAGTGGACTTTAGATGCTCAGTTCACGGCTCAGTCTTTTGGGGCTGTGTGATTATC CTCAGTAACGTGCTATGTCCAATTGATGCGTACCTCTACAACAACCGCTATGCAGGTGAT CAAATCTTCAGGATAACTCCCAGCAACGAGGGGGAGGTTCAGGAGCTCAAGAAACTCCTG GGAAACATCAAGGTGGACCTGTGGCAGCCCAACAGTGCCTCTCTGATCCGACACAACGCC ACCGTGGACGTGCATGTGAGACGGAACAACACGCGAGGGCTTCGTGCATGCCTCCAGAAG GAACACATAGATTTTAAGGTGTTCATATCTAACCTTCAGAAGGAAATTGAAAAGCAGACG GGATATCG…	4.60292	5.2e-06	452	MAVDFRCSVHGSVFWGCVIILSNVLCPIDAYLYNNRYAGDQIFRITPSNEGEVQELKKLLGNIKVDLWQPNSASLIRHNATVDVHVRRNNTRGLRACLQKEHIDFKVFISNLQKEIEKQTGYRSYRKKRSESQYDYEVYHSLEEIQSWMFEINRTHPHLVDMFSIGRSYEGRPLYVLQLGKRTRSYKKAVWIDCGVHAREWIGPAFCQWFVKEALHSYQYDSVMRRLMNQLNFYIMPVFNVDGYIFSWTTDRFWRKTRSKNGKYHCRGVDANRNWKVKWCEEGASSHPCDDTYCGPFPESEPEVKAVAKFLRKHKKRVKAYVSIHAYAQMLLYPYSYKYATIPNFNCVESAAHNAVTALYSAYGVRYRYGPASTTLYVSSGSSMDWAYRNGIPYAFAFE…	34.21									H69	E72	H196	R127	N144	R145	E270	MDW	yes	yes	no		yes	hydrophobic		1
CPA6	Huchen	ENSHHUG00000043931	13237	QNTS01001469.1	97,915-111,152	For.	ENSHHUT00000077462.1	2464	8	>A6_ENSHHUT00000077462.1 ATGTCACAGGAAGGCCAAAAAGATCATCAAGGACAACAACCACCTGAGCCACTGCCTGTT CACCCCGCTATCATTCAGAAGGTGAGGTCAGTACAGGTGCATCAAAGCTCAGACCGAGAG ACTGAAAAACAGCTTCTATCTCAAGGCCATCAGACTGATAAGCAGCCATCACTAACATTG AGTGGCTGCTGCCAACATACTGACTCAAATCTCTATTTCTCTCCTCAGATCCAGAGTTGG ATGTTTGAGATGAACAGGACCCATCCTCACCTAGTGGACATGTTCTCTATAGGGAGGTCA TATGAAGGCAGGCCCCTCTATGTACTTCAGCTTGGAAAGAGAATGCGGTCCTATAAGAAG GCCGTGTG…	4.60292	5.2e-06	384	MSQEGQKDHQGQQPPEPLPVHPAIIQKVRSVQVHQSSDRETEKQLLSQGHQTDKQPSLTLSGCCQHTDSNLYFSPQIQSWMFEMNRTHPHLVDMFSIGRSYEGRPLYVLQLGKRMRSYKKAVWIDCGVHAREWIGPAFCQWFVKEALHSYQYDSVMRRLMNQLNFYIMPVFNVDGYNFSWTTDRFWRKTRSKNAKYHCRGVDANRNWKVKWCEEGASSQPCDDTYCGPFPESEPEVKAVAKFLRKHKKRVKAYISIHAYAQMLLYPYSYKYATIPNFNCVESAAHNAVTALYSAYGVRYRYGPASTTLYVSSGSSMDWAYRNGIPYAFAFELRDTGYFGFLLPEALINPTCTETMRAVMTISSGLLKKCETGLHQLDRERYPYL	0.09									H69	E72	H196	R127	N144	R145	E270	MDW	yes	yes	no		yes	hydrophobic		1
CPB1	Atlantic herring	ENSCHAG00000027124	4649	17	11,649,030-11,653,679	For.	ENSCHAT00000065321.1	1537	11	>B1_ENSCHAT00000065321.1 AACATGAAGGTCCTTCTGCTCTTGGGATTGGTGGCTGTCGCTCTGGCCGAGCTGACCAGC TTTGAGGGGGAGAAAGTCTTCCGTCTGAAACCCACCACTGATGAACATGTGACCCTCATC AAGGATCTGGCCCTCAGCATGGAGGTTGATTTCTGGAGCCCTGAGAGTGCTGAGCAGGTG ACCATTGACATCGATGTGGACATCCACATTCCCGCTTCCCACACCTCCATGGTCTATACC ATCCTTAATCAGAGTGACATGGAGCACGAGATTTTGATTGAGGATCTCCAGGCTCAGATT GAGGCTCAGGTGGAGAGCCGTACGGTCACTCCCAGGTCTCACAGCTACACCAAGTACAAC AGCTGGGA…	-0.105536	1	417	NMKVLLLLGLVAVALAELTSFEGEKVFRLKPTTDEHVTLIKDLALSMEVDFWSPESAEQV TIDIDVDIHIPASHTSMVYTILNQSDMEHEILIEDLQAQIEAQVESRTVTPRSHSYTKYN SWDKIQAWMSSVSAANSDLISRQVIGKTYEGRPMNVLQIGKKTGSPKPAIFLDCGIHARE WISTAFCQWFVNEAVTTYGSDSQMTSLLNQMDVYVLPVFNIDGYDYTWKSNRMWRKTRSS KSGTSCRGADPNRNFNAGWCTLGTSSNPCSDIYCGSKPESEIEVKNVADFIRKNKSIIKA YITVHSYSQLLLFPYSYSYQLAADHAELMHLAEAATSALTSLYGTQYTPGPGATTIYPAA GGSDDWAYDLGVKYSYTFELRDTGRYGFLLPES…	99.61	16	83.71							H69	E72	H196	R127	N144	R145	E270	DDW	no	yes	yes		yes	basic		1
CPB1	Atlantic herring	ENSCHAG00000027127	5312	17	11,656,454-11,661,766	For.	ENSCHAT00000065328.1	1619	11	>B1_ENSCHAT00000065328.1 AACATGAAGGTCCTTCTGCTCTTGGGATTGGTGGCTGTCGCTGTGGCCGAGCGGACCAGC TTTGAGGGGGAGAAAGTCTTCCGTCTGAAACCCACCACTGATGAACATGTGACCCTCATC AAGGATCTGGCCCTCAGCATGGAGGTTGATTTCTGGAGCCCTGAGAGTGCTGAGCAGGTG ACCATTGACATCGATGTGGACATCCACATTCCCGCTTCCCACACCTCCATGGTCTATACC GTCCTTAATCAGAGTGACATGGAGCACGAGATTTTGATTGAGGATCTCCAGGCTCAGATT GAGGCTCAGGTGGAGAGCCGTACGGTCACTCCCAGGTCTCACAGCTACACCAAGTACAAC AGCTGGGA…	0.283475	0.388651	417	NMKVLLLLGLVAVAVAERTSFEGEKVFRLKPTTDEHVTLIKDLALSMEVDFWSPESAEQV TIDIDVDIHIPASHTSMVYTVLNQSDMEHEILIEDLQAQIEAQVESRTVTPRSHSYTKYN SWDKIQAWISSVSAANSDLISRQVIGKTYEGRPMNVLQIGKKTGSPKPAIFLDCGIHARE WISTAFCQWFVNEAVTTYRSDSQMASLLNQMDVYVLPVFNIDGYDYTWKSNRMWRKTRSR KYGTRCRGTDPNRNFNAGWCTVGASRDPCRETYCGSKPESEIEVKNVADFIRKNKSIIKA YITVHSYSQLLLFPYSYSYQLARDHAELMRVARGATRALTSMYGTQYRAGPGATTIYPAS GGSEDWAYDLGVKYSYTFELRDTGRYGFLLPES…	99.58	16	87.31							H69	E72	H196	R127	N144	R145	E270	EDW	no	yes	yes		yes	basic		1
CPB1	Atlantic herring	ENSCHAG00000027132	4758	17	11,663,434-11,668,192	For.	ENSCHAT00000065347.1	1251	11	>B1_ENSCHAT00000065347.1 AACATGAAGGTCCTTCTGCTCTTGGGATTGGTGGCTGTCGCTCTGGCCGAGCGGACCAGC TTTGAGGGGGAGAAAGTCTTCCGTCTGAAACCCACCACTGATGAACATGTGACCCTCATC AAGGATCTGGCCCTCAGCATGGAGGTTGATTTCTGGAGCCCTGAGAGTGCTGAGCAGGTG ACCATTGACATCGATGTGGACATCCACATTCCCGCTTCCCACACCTCCATGGTCTATACC GTCCTTAATCAGAGTGACATGGAGCACGAGATTTTGATTGAGGATCTCCAGGCTCAGATT GAGGCTCAGGTGGAGAGCCGTACGGTCACTCCCAGGTCTCACAGCTACACCAAGTACAAC AGCTGGGA…	1.48607	0.0699418	416	NMKVLLLLGLVAVALAERTSFEGEKVFRLKPTTDEHVTLIKDLALSMEVDFWSPESAEQV TIDIDVDIHIPASHTSMVYTVLNQSDMEHEILIEDLQAQIEAQVESRTVTPRSHSYTKYN SWDKIQAWISSVSAANSDLISRQVIGKTYEGRPMNVLQIGKKTGSPKPAIFLDCGIHARE WISTAFCQWFVNEAVTTYRSDSQMTSLLNQMDVYVLPVFNIDGYDYTWKSNRMWRKTRSR NYGTRCRGADPNRNFNARWCTEGASRNPCRDTYCGSKAESEIEVKNVADFIRKNKSIIKA YITVHSYSQLLLFPYFYYQLAADHAELMSVARGAIRALTSMYGTQYRAGPGATTIYPASG GSVDWAYDLGVKYSYVFELRDTGRYGFLLPESQ…	99.72	16	91.52							H69	E72	H196	R127	N144	R145	E270	VDW	no	yes	yes		yes	hydrophobic		1
CPB1	Spiny chromis	ENSAPOG00000007704	5477	MVNR01005181.1	7,281-12,758	For.	ENSAPOT00000007593.1	1254	11	>B1_ENSAPOT00000007593.1 AACATGAAGGTCCTCCTGTTTTTCGGATTGGTGGCTATTGCCTTGGCTGACAACACTCGC TTCGAGGGCGAGAAAGTCTTCCGTGTGAAGCCTGTTCTTGATGAACATGTGACCCTTATT AAGGACCTGGCTCAGAGCATTGAGGTCGACTTCTGGACCCCCGAGAGCGCTGAGCAGGTG ACTGCCGGCATTAATGTGGACATCCGTGTGCCTGCCATGTATCTCGATTTGGTGTACACC ATGCTGCAGCAGAGCGAGATGGAGCACGAGGTTCTTATCGAGGACGTCCAGGGTGCTGTT GATGGTCAGGCTGACACCAGACCTTCTCCCAGAGCCCACAGCTACACCAAGTACAACACC TGGAGCGT…	0	1	417	NMKVLLFFGLVAIALADNTRFEGEKVFRVKPVLDEHVTLIKDLAQSIEVDFWTPESAEQV TAGINVDIRVPAMYLDLVYTMLQQSEMEHEVLIEDVQGAVDGQADTRPSPRAHSYTKYNT WSVIESWINSIASSSANLVSTQSIGRTYEGRTMTLLKLGKKTSSQKPAIFLDCGIHAREW ISPAFCQWFVNEALTTYGSDAQMTSLLDQMDVFVLPLFNVDGYHYTHTSNRMWRKTRSRN SGSSCVGTDPNRNFDAGWCTVGASRNPCSETYCGASPESEIEVKNVANFIRQNKSVIKAY LTIHSYSQLLLFPYSYTYNLSAHHNELMSIAEGASSALRSLYGTRYTSGPGAATIYLAAG GSDDWSYDLGVKYSFTFELRDTGRYGFLLPESQ…	99.61	16	93.44							H69	E72	H196	R127	N144	R145	E270	DDW	no	yes	yes		yes	basic		1
CPB1	Spiny chromis	ENSAPOG00000014766	5477	MVNR01001122.1	212,903-218,380	Rev.	ENSAPOT00000019817.1	1254	11	>B1_ENSAPOT00000019817.1 AACATGAAGGTCCTCCTGTTTTTCGGATTGGTGGCTATTGCCTTGGCTGACAACACTCGC TTCGAGGGCGAGAAAGTCTTCCGTGTGAAGCCTGTTCTTGATGAACATGTGACCCTTATT AAGGACCTGGCTCAGAGCATTGAGGTCGACTTCTGGACCCCCGAGAGCGCTGAGCAGGTG ACTGCCGGCATTAATGTGGACATCCGTGTGCCTGCCATGTATCTCGATTTGGTGTACACC ATGCTGCAGCAGAGCGAGATGGAGCACGAGGTTCTTATCGAGGACGTCCAGGGTGCTGTT GATGGTCAGGCTGACACCAGACCTTCTCCCAGAGCCCACAGCTACACCAAGTACAACACC TGGAGCGT…	0	1	417	NMKVLLFFGLVAIALADNTRFEGEKVFRVKPVLDEHVTLIKDLAQSIEVDFWTPESAEQV TAGINVDIRVPAMYLDLVYTMLQQSEMEHEVLIEDVQGAVDGQADTRPSPRAHSYTKYNT WSVIESWINSIASSSANLVSTQSIGRTYEGRTMTLLKLGKKTSSQKPAIFLDCGIHAREW ISPAFCQWFVNEALTTYGSDAQMTSLLDQMDVFVLPLFNVDGYHYTHTSNRMWRKTRSRN SGSSCVGTDPNRNFDAGWCTVGASRNPCSETYCGASPESEIEVKNVANFIRQNKSVIKAY LTIHSYSQLLLFPYSYTYNLSAHHNELMSIAEGASSALRSLYGTRYTSGPGAATIYLAAG GSDDWSYDLGVKYSFTFELRDTGRYGFLLPESQ…	99.61	16	93.44							H69	E72	H196	R127	N144	R145	E270	DDW	no	yes	yes		yes	basic		1
CPB2	Huchen	ENSHHUG00000005541	22551	QNTS01000946.1	345,267-367,818	For.	ENSHHUT00000009349.1	2409	11	>B2_ENSHHUT00000009349.1 ATGTTAACCAAACATCTTGCACAAGTTTTGGACACATTAAACATGAAGGCTCTTCTAATA TGGACTGTTTTGCTGAACATTTACAAACTCCTTAAAACAGGTGACTGCACTTCAACACAT GACCAAGTACTCTCAATCCATGTCACAACACACCAACAGGCAGACATTGTGAGGAACATA TCCAGCCAATATGAGACAGTTTTGTGGTCACCTGCTTCACCTGAGCACATCGAAGCAGAC ACTGAGGTGCACCTGTTTGTTCCTGCCAACAACTTGGGGACTGTCACAGACCTGCTGCAG ACACACCACATAACACACCAAGTGCTACTGGACAACACAGAGGAACTGATCAAGATGCAG ACCAGGAA…	2.82325	0.0027837	441	MLTKHLAQVLDTLNMKALLIWTVLLNIYKLLKTGDCTSTHDQVLSIHVTTHQQADIVRNISSQYETVLWSPASPEHIEADTEVHLFVPANNLGTVTDLLQTHHITHQVLLDNTEELIKMQTRNESSDPRSSVSYYERYHSLEDIYYWINRTAQEHPDMVKVILIGSSYEKRPLYVLKLSGRQERAEKRAMWIDCGIHAREWISPAFCLWFVQYSLNFYNLNNDITEMLNSMDIYVLPVMNPDGYKYTWTTNRMWRKNRSLSKESNCVGTDLNRNFDANWCTKGASNRPCDEIYCGQFPESEPEAEAVANFLRSHKDSVKLYLSIHSYGQMLLFPYSCSNEEVPNHAELFELVQEAAMKIRRYYRNNYKYGASAKTIYLAPGGSDDWAYNLGIHYSFTFE…	3.53									H69	E72	H196	R127	N144	R145	E270	DDW	yes	yes	no		yes	basic		1
CPB2	Huchen	ENSHHUG00000024990	13912	QNTS01000217.1	1,256,473-1,270,385	Rev.	ENSHHUT00000041936.1	3666	11	>B2_ENSHHUT00000041936.1 ATGTTAACCAAACATCTTGCACAAGTTTTGGACACATTAAACATGAAGGCTCTTCTAATA TGGGCTGTTTTACTGAACTTTTACAAACTCCTTAAGACAGGTGACTGCACTTCAACACAT GACCAAGTACTCTCAATCCAAGTCACAACACATCAACAGGCAGATATTGTGAGGAACATG TCCAGCCAATATGAGACAGTTTTGTGGTCACCTGCTTCACCTGAGCACATCAGAGCAGAC ACTGAGGTGCACCTGTTTGTTCCTGCCAACAACTTGGGGACTGTCACAGACCTGCTGAAG ACACACCACCTAATATATCAAGTGCTACTGGACAACACAGAGGAACTGATCGAGATGCAG ACCAGGAA…	2.82325	0.0027837	441	MLTKHLAQVLDTLNMKALLIWAVLLNFYKLLKTGDCTSTHDQVLSIQVTTHQQADIVRNMSSQYETVLWSPASPEHIRADTEVHLFVPANNLGTVTDLLKTHHLIYQVLLDNTEELIEMQTRNESSDPRSSASYYERYHSLEDIYYWINKTAQEHPDMVKVILIGSSYEKRPLYVLKLSGRQERAEKRAIWIDCGIHAREWISPAFCLWFVQYSLNFYNLNNDITEMLNSMDIYVLPVMNPDGYKYTWTTNRMWRKNRSLSKESNCVGTDLNRNFDANWCTKGASNRPCDEIYCGQFPESEPEAEAVANFLRSHKDSVKLYLSIHSYGQMLLFPYSCSNEEVPNHAELFELVQEAAMKIRRHYRNNYKYGASAKTIYLAPGGSDDWAYNLGIHYSFTFE…	3.95									H69	E72	H196	R127	N144	R145	E270	DDW	yes	yes	no		yes	basic		1
CPB2	Zebra mbuna	ENSMZEG00005005284	4721	AGTA05001160.1	10,324-15,045	Rev.	ENSMZET00005010439.1	1272	11	>B2_ENSMZET00005010439.1 CTCAAACTCTATAGTATTTCCCTTTTATCTGGCTATTTTTTATTTTTTAAATTTAGTGAC CAAGTTCTATCAATCACCCCACAAACACAAGAACAAGTGGACACCTTGAGGAATGTATCC ACACACTATGAGGTAGTCCTGTGGCAGCCTGTTTCAAATGAGTACATCAGTACACAAGTG CAGGTCCACCTCTATGTCCCTGGAAACACATCGAGTCACATTTCATTCCAAGTGAATCAT TTGTGTTTGCATGTTTATTTTAGGGTCTTACTGGCTAATCCTAATGTGCTGACCGAAATG CAGATGAAGAATGACTCCACTGACCCACGAAGCGGTTCAACTTTTTATGAGAGATATCAC ACCCTTGA…	0.400898	0.344604	423	LKLYSISLLSGYFLFFKFSDQVLSITPQTQEQVDTLRNVSTHYEVVLWQPVSNEYISTQVQVHLYVPGNTSSHISFQVNHLCLHVYFRVLLANPNVLTEMQMKNDSTDPRSGSTFYERYHTLEEIYDWINRTAQDNPRTVKAILIGSSYEKRPLYVLKVKPNRKAMWIDCGIHAREWISPAFCLWFVHHSLSFYQQNSEITRILDSMDVYVLPVMNPDGYKYTWTIKRRWWRKNRSISKSGFCVGVDLNRNFDVDWGIKGSSQNPCEEINCGPFPESEPEAQAVANFLRRHKDTVQLYITIHSYSQMFIFPYSYTFDQAENHNDLLEMVQEAAQRIKRYYRNTYTYGPGAATLYPCSGGSDDWAYKLGIKYSFTFELQDRGEYGFLLPPSHISGACNEA…	81.93	24	68.15							H69	E72	H196	R127	N144	R145	E270	DDW	no	yes	yes		yes	basic		1
CPB2	Zebra mbuna	ENSMZEG00005007453	4328	LG23	36,894,968-36,899,296	For.	ENSMZET00005010201.1	1691	11	>B2_ENSMZET00005010201.1 ATGTCGACTCCTTTGATTTGGTTTGTTTTCATGAATTTGAGCATACTACTGAAGCCAGGA TACTGCACAGAAACAAGTGACCAAGTTCTATCAATCACCCCACAAACACAAGAACAAGTG GACACCTTGAGGAATGTATCCACACACTATGAGACAGTCCTGTGGCAGCCTGTTTCAAAT GAGTACATCAGTACACAAGTGCAGGTCCACCTCTATGTCCCTGGAAACAGCTCTGTGACA GTCAAGGCTATACTGCAGAAACATGGCATAACACACAAGGTCTTACTGGCTAATCCTAAT GTGCTGACCGAAATGCAGATGAAGAATGACTCCACTGACCCACGAAGCGGTTCAACTTTT TATGAGAG…	0.400898	0.344604	433	MSTPLIWFVFMNLSILLKPGYCTETSDQVLSITPQTQEQVDTLRNVSTHYETVLWQPVSNEYISTQVQVHLYVPGNSSVTVKAILQKHGITHKVLLANPNVLTEMQMKNDSTDPRSGSTFYERYHTLEGIYDWINRTAQDNPRTVKAILIGSSYEKRPLYVLKLSFNDRPNRKAMWIDCGIHAREWISPAFCLWFVHHSLSFYQQNSEITRILDSMDVYVLPVMNPDGYKYTWTAIKRRWWRKNRSISKSGFCVGVDLNRNFDVDWGIKGSSQNPCEEINCGPFPESEPEAQAVANFLRRHKDTVQLYITIHSYSQMFIFPYSYTFDQAENHNDLLEMVQEAAQRIKRYYRNTYTYGPGAATLYPCSGGSDDWAYKLGIKYSFTFELQDRGEYGFLLPP…	97.24	22	89.79							H69	E72	H196	R127	N144	R145	E270	DDW	yes	yes	yes		yes	basic		1
CPO	Atlantic herring	ENSCHAG00000017094	6911	21	14,023,236-14,030,147	Rev	ENSCHAT00000039122.1	1434	9	>O_ENSCHAT00000039122.1 ATGACATTGTACACACGTTATCTGATACAAGCTGCAGGACAGACGATCGGAGGAATAATG GAGACCCCAGTGGTTGCAGTTCTGATGCTGGTACTACTGAGTGGACAGTCAGTCACAGCA AGAGTGCTCACAGAAGTGGAGCCAAGAAATTATGACTACACAAAGTATCACCCGCTGCCT GAGATCACGGCATGGATGAAGCAGATTGAAACTGAGAACCCAGAAGTGGTGTCCAGCACG GTCTATGGGAAGTCCTATGAGAACAGAGACATTGCATTCCTCAAGATTGGCCTGAAATCC ACTGAAAACAAGAAGGCCATCTGGATGGACTGTGGTATCCACGCCCGAGAATGGATCTCC CCGGCCTTC…	8.66941	0	382	MTLYTRYLIQAAGQTIGGIMETPVVAVLMLVLLSGQSVTARVLTEVEPRNYDYTKYHPLPEITAWMKQIETENPEVVSSTVYGKSYENRDIAFLKIGLKSTENKKAIWMDCGIHAREWISPAFCQHFVKEILRTYKTDTKVGEMLKNLDFYITPVLNVDGYTYTWTDNTTRLWRKNRSPGTGGCNCTGTDLNRNYEAVWGTIGVSTNCCSIIYHGPEATSEAETKAVVDFVQSKSKDILCFLTIHSFGQMILFPYGHPNIKAPNYDELTEVVNAAAKAVKAVHGMDYVVGSLTEALYPAGGTSMDWARLVGIPYSFTFELRDKGVHGFVLPEDQIQPTCEEAYEGARSIITYVHDKAFYNAAASVTATLWTTVLASTLLALL	36.76			3.51	361	Highly probable	360	99.9		H69	E72	H196	R127	N144	R145	E270	MDW	yes	yes	maybe	yes	Yes	hydrophobic		1
CPO	Atlantic herring	ENSCHAG00000006055	163056	2	7,720,558-7,883,614	Rev	ENSCHAT00000011730.1	1526	8	>O_ENSCHAT00000011730.1 ATGCATTTGTACTGCAGAGAAATATCCAAAATAATCTTGGGCACCAGCTGCATACCACAT GGGGAGTGCTGTGCCATTTTGACACAAATTATCTCTGATTGGATGGAGCGTGTGGTGACA GAGAACCCAGAGCTGGTGTCCTCCTCTGTGTACGGAGAGACCTTTGAGGGCAGGAACATC ACATACCTCAAGATTGGTCTAGGCTCTGAGGGAGTGCAGAAGAAAGCCATCTGGATGGAC TGTGGTATCCACGCCAGAGAGTGGATCGCTCCTGCCTTCTGCCAGTGGTTTGTTAAAGAG ATTTTACTGCACTACAAAACAGACAAGAAGCTTAATGAGATGCTAAAGAACATGGACTTG TATGTCACC…	6.84948	0.00183128	388	MHLYCREISKIILGTSCIPHGECCAILTQIISDWMERVVTENPELVSSSVYGETFEGRNITYLKIGLGSEGVQKKAIWMDCGIHAREWIAPAFCQWFVKEILLHYKTDKKLNEMLKNMDLYVTPVLNVDGYMYSWINESTRLWRKSRSTPHEGCTCHGVDLNRNFNANWGTVGVSRDCCHNTYCGSGPVSEKEAQAVTQFVGSRVDQILCFLTIHSAGQLLLLPYGHPHISAPNYDELMAVGQAAAKAMKAVHGMDYRVGTSPDILYPNSGSSRDWARLIGIPFSYTFELRDKGEFGHLLPEKQIQPACEEAFEGALFIITYPRQGLLQPHPDRGLDRKERGRRQERERETTGRREGDDRKERGRRQEGERETTGRREGDDRKRVGKT	1.92			-88.94	373	Not GPI-anchored	368	34.8		H69	E72	H196	R127	N144	R145	E270	RDW	yes	yes	no	no	Yes	acidic		1
CPO	Atlantic herring	ENSCHAG00000017106	3953	21	14,033,873-14,037,826	Rev	ENSCHAT00000039260.1	1140	8	>O_ENSCHAT00000039260.1 ATGGACACTGCTGATGTAGATATAGATGGGGATAAAAGTCTCCACACATTCTTCTCTTCT TATGTCTTCCTTTTCTGCTTCTCTAATAGCCAAAGAGTTGCGGAGGGCCCTGAACCGAGG AATTATGACTACTTTAAATATCACAACATGTCAGAGATCTCTGGATGGATGGAGCAGCTG CAAAAGGAGAACCAGGGTGTTGTCACCATCGTACGCTATGGACAGACATATGAGGAACAG ATCATTAAACTTTTGAAGATTGGCCTGGCATCCACTGAGAAGAAAAAGGCTATCTGGATG GACTGTGGTATCCACGCCCGAGAATGGATCTCCCCGGCCTTCTGCCAGTACTTTGTCAAA CAGATTCTC…	7.43735	0.00172167	379	MDTADVDIDGDKSLHTFFSSYVFLFCFSNSQRVAEGPEPRNYDYFKYHNMSEISGWMEQLQKENQGVVTIVRYGQTYEEQIIKLLKIGLASTEKKKAIWMDCGIHAREWISPAFCQYFVKQILDTYKKDEKIGEMLKNMDLYVTPVLNMDGYVYSWFNQSTRLWRKSRSPGNCGDSCMGTDLNRNFDANWGSVGISRKCCSEVYNGATVLSESEAQAVTDFVKARSSEILCFLTIHSYSQLILVPYGHPNITAPNYDELMSVGLAAAKAIKDVHGMDYTVGSTPNVIYPSSGSSQDWARLIGIPLSFTFELRDKGLHGFELPEDQIKPACEEAYAGVRSIITYAHDKAFHITTPNTAATVIATIWTVLLAVCLTSAHLL	1.04			-0.42	357	Not GPI-anchored	348	98.2		H69	E72	H196	R127	N144	R145	E270	QDW	yes	yes	no	maybe	Yes	polar		1
CPO	Atlantic herring	ENSCHAG00000017168	12805	21	14,039,198-14,052,003	Rev	ENSCHAT00000039289.1	2038	9	>O_ENSCHAT00000039289.1 ATGTCAGAGATCTCTGGATGGATGGAGCAGCTGGAAAAGGAGAACCAGGGTGTCGTCACC ATCATAAACTATGGCTACACATATGAGAAACAAGGCATTAAACTTTTGAAGATTGGCCTG GCATCCACTGAGAAGAAAAAGGCCATCTGGATGGACTGTGGTATCCACGCCCGAGAATGG ATCTCCCCGGCCTTCTGCCAGTATTTTGTCAGACAGATTCTCGACACATACAAGACAGAT GAGAAAATAGGTCAGATGCTCAAAAACATGGACTTGTATGTGACCCCTGTCTTAAATATG GATGGCTATGCGCACACATGGTTCAACCAGTCTACACGACTGTGGAGGAAATCCAGATCG CCAGGCAAC…	7.79829	0.00172167	367	MSEISGWMEQLEKENQGVVTIINYGYTYEKQGIKLLKIGLASTEKKKAIWMDCGIHAREWISPAFCQYFVRQILDTYKTDEKIGQMLKNMDLYVTPVLNMDGYAHTWFNQSTRLWRKSRSPGNCGDSCMGTDLNRNFDANWGSVGISRNCCSEVYNGARVLSESEAQAVTDFVKARSSEILCFLTIHSYGQLILVPFGHPNITAPNYDELMSVGLAAAKAIKDVHGMDYTVGSSPNVLYPNSGSSRDWARLIGIPLAFTFELRDKGLHGFELPEDQIKPTCEEAYAGVRSIITYAHDKAFHITTPNTAATVIATIWTVLLAVCLTSAPLL	0.07			-3.29	308	Not GPI-anchored	299	98.9		H69	E72	H196	R127	N144	R145	E270	RDW	yes	yes	no	maybe	Yes	acidic		1
CPO	Atlantic herring	ENSCHAG00000021114	120460	2	8,045,864-8,166,324	For.	ENSCHAT00000049123.1	1647	9	>O_ENSCHAT00000049123.1 ATGAGGAAAGACGACATTATGATCGCTGCTGGATTGGTTTTCCTGATTCTGTGTGTACAG AACATAGACTGCACCTCAGACAAATCTATGCAGGAAGGGACCCCTTGGAATTATGACTAT ACCAGATACCATCCAGTGTCAGAGATCTCTGATTGGATGGAGCGTGTGGTGACAGAGAAC CCAGAGCTGGTGTCCTCCTCTGTGTATGGAGAGACCTTTGAGGGCAGGAACATCACATAC CTCAAGATTGGTCTAGGCTCTGAGGGAGTGCAGAAGAAAGCCATCTGGATGGACTGTGGT ATCCACGCCAGAGAGTGGATCGCTCCTGCCTTCTGCCAGTGGTTTGTTAAAGAGATCTTA CTGCACTAC…	7.37283	0.00183128	376	MRKDDIMIAAGLVFLILCVQNIDCTSDKSMQEGTPWNYDYTRYHPVSEISDWMERVVTENPELVSSSVYGETFEGRNITYLKIGLGSEGVQKKAIWMDCGIHAREWIAPAFCQWFVKEILLHYKTDKKLNEMLKNMDFYVTPVLNVDGYMYSWINESTRLWRKSRSTPPEGCTCHGVDLNRNFNANWGTVGVSRDCCHNTYCGSGPVSEKEAQAVTQFVGSRVDQILCFLTIHSAGQLLLLPYGHPHISAPNYDELMAVGQAAAKAMKAVHGMDYRVGTSPDILYPNSGSSRDWARLMGIPFSYTFELRDKGEFGHLLPEEQIQPACEEAFEGALFIITYVHDKAFYNRTEIGAASVARAFWATVLGSCLATMYLL	92.44	24	56.72	0.37	354	Highly probable	352	99.9		H69	E72	H196	R127	N144	R145	E270	RDW	yes	yes	yes	yes	Yes	acidic		1
CPO	Ballan Wrasse	ENSLBEG00000003738	9062	FKLU01000065.1	1,683,479-1,692,540	For.	ENSLBET00000005194.1	1035	10	>O_ENSLBET00000005194.1 ATGCAGACCACAAACAAAGGACTGGATGGAGTGGAGTATGACTACTTCAGATACCATCCC ATGGGAGAGATCTCTAGCTGGATGGCTCAGATTGAGGATGAATATCCTGAGATTGTGACC GTCACGGAATATGGACAAACCTATGAGAAGAGGACTATTAGCCTGCTGAAGATTGGCGTT GATACAGGAGAAAAGAAGAAAGCTATCTGGATGGACTGTGGTATTCACGCCAGGGAATGG ATCGCCCCCGCCTTCTGTCAGTACTTTGTCAAACAGATCCTGGATGCATCCAAGAAAGAC CCAAAAATGGAGGAGATGATGAAGAACATGGACTTCTACGTCACCCCTGTTCTCAACATG GACGGCTAC…	2.26613	0.0126175	344	MQTTNKGLDGVEYDYFRYHPMGEISSWMAQIEDEYPEIVTVTEYGQTYEKRTISLLKIGVDTGEKKKAIWMDCGIHAREWIAPAFCQYFVKQILDASKKDPKMEEMMKNMDFYVTPVLNMDGYIHSWFNESTRLWRKNRSPGPDGCGCYGTDLNRNFDANWGTVGVSHDCCDIFYCGTKKLSEPEAQAVTYFVGTRKEDFLVFLNIHSYGQLLLFPYGHPNFTADNDKELMDVGVAAADVIKKVHGMNYTVGASADVLYPMSGSSIDWARMQGIPYAFIFELRDNGTYSFELPQDQIKPTCEEAYEGALHIITYAHDKTFNSAVATAAATFDFMTLFCVFLSEK	0.13			-44.48		Not GPI-anchored	321	4		H69	E72	H196	R127	N144	R145	E270	IDW	yes	no	no	no	Yes	hydrophobic		1
CPO	Ballan Wrasse	ENSLBEG00000003654	7222	FKLU01000065.1	1,677,334-1,684,555	For.	ENSLBET00000005072.1	1104	9	>O_ENSLBET00000005072.1 ATGGTTACATACTGCAGCAAAAAGGCGATCGGGCCGTGCGCTGGGCATGGGAGGGACCTC GTTCTCCTTGTTTTAAGTGTGATAAATCAATCTTTGAAAGCAGAGCATGACTACTTCAAA TACCATCCCATGCCAGAGATCTCTAACTGGATGGCTCAGATTGCGAACGATTATCCTGAG ATTGTGACCATCATGGAATATGGACAAACCTATGAGAAGAAGACTATTAGCCTGCTGAAG GTTAATCTTTATGTTAAAAAGAAGAAAGCTATCTGGATGGACTGTGGTATTCACGCCAGG GAATGGATCGCCCCCGCCTTCTGTCAGTACTTTGTCAAACAGATCCTGGATGCATCCAAG AAAGACCCA…	11.6296	0	367	MVTYCSKKAIGPCAGHGRDLVLLVLSVINQSLKAEHDYFKYHPMPEISNWMAQIANDYPEIVTIMEYGQTYEKKTISLLKVNLYVKKKKAIWMDCGIHAREWIAPAFCQYFVKQILDASKKDPKMEEMMKNMDFYVTPVLNMDGYIHSWLNESTRLWRKNRSPGPDGCGCYGTDLNRNFDANWGTVGVSKNCCNQTYCGSQALSEPEAQAVTYFVGTRKEDFLCFLTIHSYGQLLLIPYGHPTSPYLLDLQMEVGLAAADAIRKVHGMNYTVGTSPEVLYANSGSSRDWARMQGIPYTFTFELRDKGTYGFKLPQDQIKPTCEEAYEGALHIITYAHDKTFNSAVATAAATLWALLLAASVTSTNLM	24.86			-15.15		Probable	342	99.8		H69	E72	H196	R127	N144	R145	E270	RDW	yes	yes	maybe	yes	Yes	acidic		1
CPO	Ballan Wrasse	ENSLBEG00000022395	9875	FKLU01000116.1	1,069,576-1,079,450	For.	ENSLBET00000030977.1	4965	11	>O_ENSLBET00000030977.1 ATGGAAAACAAGTTCTACACACGGAAATGTGGGATTGGATGTTTGTTCCTCATGATTTTA AGCTGTATTGTAGACACTTCAAACAGTTTAGTGGACAGATTGGAGTCAACCAAGAGTTAT GACTATACCAAATATCATCCCATGGCTGAGATCTACAGGTGGATGGAAGATGTGGAGCGA GGGAACCCAGAGCTCATCTCTTCAGCCGTTTATGGACACACTTTTGAAGGACGAAATATC ACACTGCTGAAGTTGGGACTACGACACCCCGAGGGGAGAGAGAAGAAGGTTATATGGATG GACTGTGGAATCCATGCTCGGGAGTGGATCGCTCCTGCCTTCTGTCAGTGGTTTGTCAAA GAGATTGTG…	11.2943	0	380	MENKFYTRKCGIGCLFLMILSCIVDTSNSLVDRLESTKSYDYTKYHPMAEIYRWMEDVERGNPELISSAVYGHTFEGRNITLLKLGLRHPEGREKKVIWMDCGIHAREWIAPAFCQWFVKEIVQSYKTNEKLEQMLQNLDIYVTPVINVDGYVFTWANDSTRLWRKSRSTPPADASCYGVDLNRNFNANWGTVGVSFDSCSNTYCGKHAGSEPEASAVMDFVGKMVNKTLCFLTIHSAGQLILLPYGHPEISAPNYNELVSVGKTAAAEMKKVHGMDYTVGTSPQILYPNSGSSRDWARLTGIPFSYTFELRDKGEFSHLLPEEQIQPACEEAFAGALSIITYVHDKALNNAAVPKVASSVYGVATIWIMAVFITTGDLV	89.96	29	43.8	-9.31		Probable	351	99.7		H69	E72	H196	R127	N144	R145	E270	RDW	yes	yes	yes	yes	Yes	acidic		1
CPO	Barramundi perch	ENSLCAG00010014900	7149	CYIF01000375.1	308,895-316,044	For.	ENSLCAT00010032421.1	1459	9	>O_ENSLCAT00010032421.1 ATGATTAACTCTGTGGGACTGGGCTTTGTGGTACTGCTCTCAGCAATGGGAGCAGCAACA ATAGAGAGAGCGGAGTATGACTACTACAGATACCATCCCATGCCAGAGATCTTCAAATGG ATGCTTCAGATTGCAGAGGATCACTCTGATCTTGTCACCATAGTGAATTATGGACTCAGC TATGAGATGAGGACTATTAGCTTGCTTAAGATTGGTCTGAATACTGGAGAGAAAAAAAAA GCTATCTGGATGGACTGTGGTATACATGCCAGGGAATGGATTGCCCCAGCCTTCTGTCAG TACTTTGTAAAACAGATTCTGCAATCATACCAAACTGACCCGAAAATGCAAGAGATGATG AAGAACATG…	12.7823	0	359	MINSVGLGFVVLLSAMGAATIERAEYDYYRYHPMPEIFKWMLQIAEDHSDLVTIVNYGLSYEMRTISLLKIGLNTGEKKKAIWMDCGIHAREWIAPAFCQYFVKQILQSYQTDPKMQEMMKNMDFYVTPVLNVDGYIYSWKDNTTRLWRKNRSPGPSGCDCYGTDLNRNFDANWGTVGVSFNCCSNIYCGSKPVSEPEAQAVADFVGRRKDDFLCFLTIHSYGQLLLVPYGHPNFTASNYDELMKVGLAAADAIKKVHGKNYTVGTSPDILYPNSGSSRDWARMQGIPFTYTFELRDDGTFGFKLPENQIQPTCEEAYQGALHIITHAHDKTFSSAVATAAATLWTMLVAVGVTCATQM	87.35	19	32.81	-19.92		Probable	334	99.8		H69	E72	H196	R127	N144	R145	E270	RDW	yes	yes	yes	yes	Yes	acidic		1
CPO	Barramundi perch	ENSLCAG00010026820	8267	CYIF01000245.1	223,858-232,125	Rev	ENSLCAT00010059065.1	1155	11	>O_ENSLCAT00010059065.1 ATGAAGATGACACTCGAATGCTGGATGCTGGGTTTGTTCCTGCTGATAAACAGTGGCTTG ACCTCTCACAGTTTAGGAGAAGGATTGCAATCAACATGGAGATATGATTACACCAAATAT CACCCCATGGATGAGATATACGGGTGGATGGAAGATGTGGAGCGAGGAAATCCAGAGCTG GTCTCCTCTGCTGTCTATGGACACACCTATGAAGGAAGAAATATCACACTGCTGAAGCTG GGACTAGAAAACTCAGAGGGCAGAGAGAAGAAGGTGATATGGGTGGACTGTGGGATCCAC GCTCGAGAGTGGATCGCTCCTGCTTTCTGCCAGTGGTTTGTTAAACAGATTGTGGACACA TATAAAAGC…	12.7823	0	384	MKMTLECWMLGLFLLINSGLTSHSLGEGLQSTWRYDYTKYHPMDEIYGWMEDVERGNPELVSSAVYGHTYEGRNITLLKLGLENSEGREKKVIWVDCGIHAREWIAPAFCQWFVKQIVDTYKSNKKLEQMLQNLDIYVTPVINVDGYIFTWANDSTRLWRKSRSAPPPESSCYGVDLNRNFNANWGMVGVSFDSCANTYCGTSPGSEPEAKAVMDFVARMVKQTLCFLTIHSAGQLILLPYGHPEISAPNYNELVSVGQAAAEEMKKVHGMNYTVGTSPQILYPNSGSSRDWARLIGIPFSYTFELRDKGEFSHLLPEEQIQPACEEAYAGALSIITYVHDKAFNNGTPPNTAVTVMGFTSLFRVAMTIWSTFMAVCLTAGVLV	99.19	24	36.85	-19.07		Highly probable	356	100		H69	E72	H196	R127	N144	R145	E270	RDW	yes	yes	yes	yes	Yes	acidic		1
CPO	Burton's mouthbrooder	ENSHBUG00000016220	7434	JH425485.1	2,762-10,196	Rev	ENSHBUT00000022313.1	1014	8	>O_ENSHBUT00000022313.1 ATGTGCCCCGTTCAAATAACAATAATAAGAATAAGAATAAGAATAAGAATAGTAATAACA ACGATCACTGTTGTACTACTGGTGATGAAACTTATTTTGATATGCTGCCAATGTTGGTAC TCCATTTTACAGATCACTAGCTGGATGGAACAGATGGTAATGGATCACCCTGATGTTGTA ACCGTGGTGAATTATGGAAAGACCTATGAAAGCAGGGATATTAGCTTGCTCAAGATTGGC CTGAATACTGGAAAGGAAAAGAAAGCTATCTGGATGGACTGTGGAATACATGCCAGAGAA TGGATCGCTCCAGCCTTCTGCCAGTACTTTGTTAGAGAGGTGGAAAAAGCCAATATGGTT TTTAATGTT…	3.27994	0.0006796	337	MCPVQITIIRIRIRIRIVITTITVVLLVMKLILICCQCWYSILQITSWMEQMVMDHPDVVTVVNYGKTYESRDISLLKIGLNTGKEKKAIWMDCGIHAREWIAPAFCQYFVREVEKANMVFNVLDILIQESHMKGIIVICLSYHPPWPLFTAIGVSFNCCSKFYPGSKAMSELETRAVTDFVRSRKDSFLCFLSIHSYGQMLLIPYGHPNYTAPNYDELMMVGQGATEAIWKVHRTNYTVGTPPDVLYPITGSATDWARMQGIPLTYIIELRDNGTYRFELPEDQIQPTCEEAYRGVLYIITYAHDKTFNGAVANTAVTLSARLWNILHLLWFIGNK	0.66			-11.05		Not GPI-anchored	310	74.8		H69	E72	H196	None	C	L	E270	TDW	yes	yes	no	no	NO	polar				1
CPO	Burton's mouthbrooder	ENSHBUG00000016164	10343	JH425485.1	36,844-47,187	For.	ENSHBUT00000022283.1	1095	9	>O_ENSHBUT00000022283.1 ATGCTTGACTGTGTGGGAATGAGTTTTGTGTTGCTGCTCTCAGCAGTGGGAGCAGCAACA GTGGAGAGAGCCCAGTATGACTACTATAAATACCACCCCATGTCAGAGATCACTAGCTGG ATGGAACAGATGGTAAAGGATCACCCTGATGTTGTAACCGTGGTGAAATATGGAAAGACC TATGAAAGCAGGGATATTAGCTTGCTCAAGATTGGCCTGAATACTGGAAAGGAAAAGAAA GCTATCTGGATGGACTGTGGAATACATGCCAGAGAATGGATCGCTCCAGCCTTCTGCCAG TACTTTGTTAGAGAGATTCTGCAGACATACAAAACAGATGCCAAAATGGAAGAGATGATG AAGAACGTG…	3.27994	0.0006796	359	MLDCVGMSFVLLLSAVGAATVERAQYDYYKYHPMSEITSWMEQMVKDHPDVVTVVKYGKTYESRDISLLKIGLNTGKEKKAIWMDCGIHAREWIAPAFCQYFVREILQTYKTDAKMEEMMKNVDFYVTPVLNIDGYIYTWENKTTRLWRKNRSPGPEDCSCYGTDLNRNFDANWGTVGVSFDCCSNTYPGTKPTSEPEAKAVTDFVGSRKDIFLCFLTIHSYGQLILVPYGHPNYTAPNYNELMMVGKGAAEAIWKVHGMNYTVGASPDVLYANSGSSRDWARMQGIPLTFTFELRDNGTYSFELPEDQIQPTCEEAYSGALHIITYAHDKTFSGAVANAAVTLWSILLAAGVTGATLM	95.81	18	47.31	-12.83		Highly probable	334	100		H69	E72	H196	R127	N144	R145	E270	RDW	yes	yes	yes	yes	Yes	acidic		1
CPO	Channel buill blenny	ENSCGOG00000000424	75320	2	4,479,101-4,554,421	For.	ENSCGOT00000000802.1	3398	9	>O_ENSCGOT00000000802.1 ATGGTGCCTAAAGACAACCTGGAGGACTTCGCGGGGCACAAGACTGACCACCATGAAGTT CAAGTGGAATATGACTACTTCAAGTTCCATCCCATGCCAGAGATCACCGACTGGATGTCT CAGGTAGTGAAGGATTACCCTGAAGTTGTAACCACAGTGGACTACGGACAGACCTATGAG AACAGGGTGATTAGCTTGCTCAAGATTGGCCTTAATACTGGAGAGAAGAAGAAAGCTATC TGGATGGACTGTGGTATACACGCCAGGGAATGGATCGCCCCGGCCTTCTGTCAGTACTTT GTCAGAGAGATCCTGCATGCATACAAAACGGACCCAAAAATGCAAACGATGATGAAGAAC ATTGACTTC…	10.7797	0	357	MVPKDNLEDFAGHKTDHHEVQVEYDYFKFHPMPEITDWMSQVVKDYPEVVTTVDYGQTYE NRVISLLKIGLNTGEKKKAIWMDCGIHAREWIAPAFCQYFVREILHAYKTDPKMQTMMKN IDFYVTPVLNKDGYIYSWKDNTTRLWRKNRSPGPLGCNCSGTDLNRNFDAIWGSIGVSFN CCSQVFCGTHPASEPEAQAVTYFVGSRKEDFLCFLTIHSYGQLLLIPYGNPNYTASNYDE LLKVGLGAADAIRSVHGMNYTVGTSPDVLYANAGSSRDWARLQGIPLAYTFELRDKGIFG FQLPEDQIQPACEEAYSGAMHIITYAHDKTFNAAVATAAATLWTMLLAVGVTGTTLM	0.14			-20.78		Not GPI-anchored	332	53.7		H69	E72	H196	R127	N144	R145	E270	RDW	yes	yes	no	no	Yes	acidic		1
CPO	Channel buill blenny	ENSCGOG00000016592	5420	21	8,729,821-8,735,241	Rev	ENSCGOT00000038478.1	1107	10	>O_ENSCGOT00000038478.1 ATGCAAATAAACATGTATTCAGTAACTCTATTCATCTTTTTAATTCACAGTTTAGAGGAG GGCTTGGAATCAACACGGATGCATGACTACGCTAAATATCACCCCATGGAGGAGATATAC ACGTGGATGGAAGAAGTGGAGCGAGGGAATCCAGAGCTGGTCTCCTCTGCTGTCTACGGA CGCACTTATGAAGGAAGCAATATCACACTGCTGAAGTTAGGACTAGAAAACCCAGAGGGC AAAGAGAAGAAGGTCATATGGGTGGACTGTGGTATCCACGCACGGGAGTGGATCGCTCCT GCCTTCTGCCAGTGGTTTGTCAAAGAGATTGTGCACTCATATAAAACCAATAAGAAGCTG GAGCAGATG…	10.7797	0	368	MQINMYSVTLFIFLIHSLEEGLESTRMHDYAKYHPMEEIYTWMEEVERGNPELVSSAVYG RTYEGSNITLLKLGLENPEGKEKKVIWVDCGIHAREWIAPAFCQWFVKEIVHSYKTNKKL EQMLQNLDVYVTPVVNVDGYIFTWANESTRLWRKSRSDPPPNSSCYGVDLNRNFNANWGT VGVSFDSCQNNYCGKAAGSEPEAKAVMDFVGKMVNQTLCFLTIHSAGQLILLPYGHPQIT APNYDELVAVGEAAAAEMKNVHGMGYTVGTSPQILYANSGSSRDWARLIGIPFSYTFELR DKGEFSHLLPEEQIQPACEEAYAGALSIIANVHDKTFNSGTRPNAAVSGVAMGILTIMVVSFTAGVKV	77.38	24	27.81	-11.92		Not GPI-anchored	344	94		H69	E72	H196	R127	N144	R145	E270	RDW	yes	yes	yes	no	Yes	acidic		1
CPO	Clown anemonefish	ENSAOCG00000011824	8472	NXFZ01002006.1	64,093-72,565	Rev	ENSAOCT00000001974.1	2327	9	>O_ENSAOCT00000001974.1 ATGCTGAACTCTGTGGGACTGAGCTTTATGCTGCTGCTCTCAGCAGTGGGAGCAGCAATC GTGGAGAGAGTGGGGTATGACTACTACAAATATCATCCCATGCCGGAGATCACTAATTGG ATGACTCAGATGGAGAAGGATTACCCTGGTGTTGTAAGCATAGTAAACTATGGAAAGAGC TATGAAGGCAGAACTATTAGCTTACTCAAGATTGGTCTGAATACTGGAGAAAAAAAGAAA GCTATCTGGATGGACTGTGGTATCCATGCCAGGGAATGGATTGCCCCAGCATTCTGTCAG TACTTTGTCTCACAGATTCTGCAAACATACAAAACAGACCCAAAAATGGAACAGATGATG AAGGACATG…	10.7623	0	359	MLNSVGLSFMLLLSAVGAAIVERVGYDYYKYHPMPEITNWMTQMEKDYPGVVSIVNYGKS YEGRTISLLKIGLNTGEKKKAIWMDCGIHAREWIAPAFCQYFVSQILQTYKTDPKMEQMM KDMDFYVTPVLNVDGYIYSWKDNTTRLWRKNRSPGPAGCDCYGTDLNRNFEANWGTIGVS FDCCSQTYCGTKPVSEPETQSVMNFLASRKDDFLCFLTIHSYSQLLLIPFGHPDFTANNY DELMEVGLGAAEAIRKIHGMEYIVGTSPAVLYANSGSSRDWARMQGIPLSYTFELRDNGT FGFELPEDQIKPTCEEAYSGALHIITYTHDKTFNGAVVTAAATLWTVLLAVGVTGANLI	96.38	18	54.32	-19.01		Highly probable	334	99.9		H69	E72	H196	R127	N144	R145	E270	RDW	yes	yes	yes	yes	Yes	acidic		1
CPO	Clown anemonefish	ENSAOCG00000018410	8289	NXFZ01003079.1	23,059-31,348	For.	ENSAOCT00000031212.1	1645	11	>O_ENSAOCT00000031212.1 ATGAAATCTTGGCTACTAGGGTTGTTCCTGCTGATAAACACTGACTTATACAGTACTCAC AGTGTAGTCGAGGGGTTGGAATCAATGCAGAATTATGACTACACCAAATATCACCCCATG GATGAGATATACAGGTGGATGGAGGATGTAGAGAGAGCGAACCCAGAGCTGATCTCCTCC GCTGTTTATGGATACACCTATGAAGGAAGAAATATTACACTGCTGAAGTTGGGGCTAAAT GACACTGCAGGCAGTGAGAAGAAGGTTATATGGATGGACTGTGGCATCCATGCACGAGAG TGGATCGCTCCTGCGTTCTGTCAGTGGTTTGTCAAAGAGATTGTGAACTCATATAAAACC AATAAGAAG…	10.7623	0	377	MKSWLLGLFLLINTDLYSTHSVVEGLESMQNYDYTKYHPMDEIYRWMEDVERANPELISS AVYGYTYEGRNITLLKLGLNDTAGSEKKVIWMDCGIHAREWIAPAFCQWFVKEIVNSYKTNKKLGQMLQNLDIYVTPVINVDGYIFTWANNSTRLWRKSRSLPPPDSTCYGVDLNRNFKA NWGTIGVSFDSCENTYCGKSAGSEPEAQAVMDFVGTMVNQTLCFLTIHSAGQLILLPYGH PEISAPNYNELVSVGQAAAVEMKKVHGMNYTVGTSPQILYPNSGSSRDWARLIGIPFSYT FELRDKGEFGHLLPEDHIQPACEEAYVGALSIITYVHDKAFKNGAVTTVKHFTLASGFTM TIWSTIVAVFVTTGFMV	98.66	21	43.52	-8.75		Probable	351	99.8		H69	E72	H196	R127	N144	R145	E270	RDW	yes	yes	yes	yes	Yes	acidic		1
CPO	Cod	ENSGMOG00000007873	6834	GeneScaffold_1689	43,765-50,599	For.	ENSGMOT00000008657.1	945	11	>O_ENSGMOT00000008657.1 AATTACAACTACACCAGATATCATCCTATGGATGAGATCTCCAGTTGGATGGACAGTGTG GTGGAGCAGAACCCTAAGCTGGTGACCTCCCTCGTCTACGGCCACACTTTCGAGAAGAGA GACATTAAGCTACTCAAGCAGTTTGGTCTGCCGGATCCCGGGGGTCTGGAGAAGAAGGCG GTGTGGGTGGACTGTGGGATCCACGCCAGAGAGTGGATCGCTCCAGCCTTCTGCCAGTGG TTTGTCAAAGAGATTTTACAGTCCTACAACGAAAGTGACGTGAGGCTGACCAAGTTTCTG CAGAAGATTGACCTCTATGTGACCCCTGTGCTCAATGTGGACGGATACATGTTCTCCTGG ACCAATCAG…	8.18411	0	315	NYNYTRYHPMDEISSWMDSVVEQNPKLVTSLVYGHTFEKRDIKLLKQFGLPDPGGLEKKA VWVDCGIHAREWIAPAFCQWFVKEILQSYNESDVRLTKFLQKIDLYVTPVLNVDGYMFSW TNQSTRLWRKSRSLPPQGCSCHGVDLNRNFNANWGTVGVSTDCCSNTYCGVSPASEPEAK AVTDFVGTRVDQFLCYLTIHSSGQLILLPYGHPQITAPNYEELGSVGKAAASEMKKLYGM EYRVGTSPQILYANSGSSRDWARLLGIPFSYTFELRDKGEFGHLLPEDQIKPACEEAYVG VTSILSYVYDNNFPN	0.1			-74.22		Not GPI-anchored	292	13.3		H69	E72	H196	R127	N144	R145	E270	RDW	no	no	no	no	Yes	acidic		1
CPO	Cod	ENSGMOG00000007889	96157	GeneScaffold_2841	200-96,357	For.	ENSGMOT00000008676.1	942	11	>O_ENSGMOT00000008676.1 ATTGACAGCTGGATGACCGGGATTCTGATTGACAACCCGGACATCGTGTCTATTGAGCGC TACGGCCAGACCTACGAGAAGAGAGACATCAACTTGCTCAGGATCGGGGAGAGGACAGGG GCGATGAAGAAGGTCGCCTGGATGGACTGCGGGATCCATGCCCGGGAGTGGATCTCACCG GCCTTCTGCCAGTACTTCATCAAACAGATCCTGCAGGAGTACAGAACGGTAGCAGGATGG CAGATGATGAAGGAGATGGACTTTTACGTCACCCCTGTCCTGAACGTGGACGGATACATC TACTCCTGGCTCAACGGGACCCGTCTGTGGAGAAAGAACCGTTCTCCTGGAACCGGCAGC TGCAGCTGC…	8.18411	0	314	IDSWMTGILIDNPDIVSIERYGQTYEKRDINLLRIGERTGAMKKVAWMDCGIHAREWISP AFCQYFIKQILQEYRTVAGWQMMKEMDFYVTPVLNVDGYIYSWLNGTRLWRKNRSPGTGS CSCYGTDLNRNFNVTWGTIGVSTNCCSETYGGSCSSPEAASVTRYLEQRKADVLLFLTIH SYGQLILVPYGNPNLTAPNYGQLMKVGLAAAAEMKKVHGMSYRVGTSPDILYPNSGSSRD WARLAGIPYSFTFELRDNGTFGFELPEEQIQPACEEAYSGAMHIINHVHREQFNAAVSVA TASLLGVLLATCVT	0.07			-10.78		Weakly probable	294	99.4		H69	E72	H196	R127	N144	R145	E270	RDW	no	no	no	maybe	Yes	acidic		1
CPO	Denticle herring	ENSDCDG00000018198	4365	5	11,214,504-11,218,869	For.	ENSDCDT00000032550.1	1701	9	>O_ENSDCDT00000032550.1 ACAGCTTTAATTCTTACCTCTTACTATATTCTTTCCAAACATTTTTATCTTCCTGCAAAC TATAAAAATGTCCAGTGTACACCAGTGTGTAAACAGAGACAGCATGCAAAAAGTAATAAA ACCAGAACTTCCTTCTGTCATGCATGTTTTGTCACCCATGGGATCCTTATTTTTTGCAGA CTTATTAAGGGACATGAAGCAAGAAACTATGATTACACCATATATCACCCATTAGCTGAG ATTAGTACTTGGATGGGCCAGATGGTGTCAGAGAACCCTGATGTGGTCACTCTCGTGGAT TATGGGTCTACATATGAAAACAGGACAATTTCACTCCTTAAAATTGGACTTAAGTCAGAT GTGACAAAG…	11.694	0	401	TALILTSYYILSKHFYLPANYKNVQCTPVCKQRQHAKSNKTRTSFCHACFVTHGILIFCR LIKGHEARNYDYTIYHPLAEISTWMGQMVSENPDVVTLVDYGSTYENRTISLLKIGLKSD VTKKAVWMDCGIHAREWISPAFCQYFVKEILRTYKTDSKVEELLKNLDFYITPVLNVDGY LYTWKDNTTRLWRKTRSPGTDGCDCIGTDLNRNFEANWGMVGVSQNCCSNVYPGFKALSE AEARSVVDFVEPRKNDIVCFFTIHSYGQLILFPYGHPNVTAPNYNELAEISQAAAKAIKA VHGMTYTVGSFAEALYPAAGSSMDWARLIGIPFAFTFELRDEGSFELPENQILPTCEETY AGVHSVITYVHNKIFYSAAITASATLWTTLLAT…	1.19			-46.14		Not GPI-anchored	377	98.9		H69	E72	H196	R127	N144	R145	E270	MDW	no	yes	no	no	Yes	hydrophobic		1
CPO	Denticle herring	ENSDCDG00000004945	2834	9	500,460-503,284	For.	ENSDCDT00000010802.1	1143	9	>O_ENSDCDT00000010802.1 ATGTTCTCCTCAGCTGGACGGGCTCTTCTGCTTCTCCTCCTGCTTCTACTCGACTGTGCT GCAGACAGATCGACAGAGAGGAACTATGAGTACACGAAGTATCACCCCATGCCTGAGATC TCTGCTTGGATGCAGCAAATGGTCGAGGAAAACCCCGGCCTGGTGTCCTCTGAAGTTTAC GGGACGACCTACGAGAGGAGAGACATCATGTTCCTGAAGATCGGCGTGGACCAGGACGGC GTGCAGAAGAAGGCCATCTGGATGGACTGCGGGATCCACGCCAGGGAGTGGATCGCTCCT GCTTTCTGCCAGTGGTTCGTCAAAGAGATGTTGCTGCGATACAAAACAGACAAGAAAGTA GGTGAGATG…	9.6025	0	367	MFSSAGRALLLLLLLLLDCAADRSTERNYEYTKYHPMPEISAWMQQMVEENPGLVSSEVY GTTYERRDIMFLKIGVDQDGVQKKAIWMDCGIHAREWIAPAFCQWFVKEMLLRYKTDKKV GEMLNNLDFYVTPVLNVDGYMYTWINESTRLWRKSRSSPPESCSCPGVDLNRNFYANWGM IGVSRNCCDNTYCGAKALSEPEARAVTEFVGNRSGEILCYLTIHSAGQLLLMPYGHPQIW APNYDELMRVGQAAVRAMGSVHGMEYRVGTSPDLLYPNSGSSRDWARLIGIPFSYTFELR DKGQFGHKLPEDQIQPACEEAFEGARVIITYVHDKAFHNRTDIGAAGMAAALWTSMLASC LTTMLL	99.86	21	93.21	-9.84		Highly probable	338	100		H69	E72	H196	R127	N144	R145	E270	RDW	yes	yes	yes	yes	Yes	acidic		1
CPO	Denticle herring	ENSDCDG00000018187	4523	5	11,209,960-11,214,483	For.	ENSDCDT00000032501.1	1449	9	>O_ENSDCDT00000032501.1 ATGTTGCTTTCTTCAAGTGGGTTTCTGGGGCTTCTGACATTGCTCGGTGCTGCAAGTGTT GCTCTAGGTCTTGAACCGCAAAACTATGACTTCAGCAAATACCACACAATGCCGGAGATA TCTGCATGGATGGAGCAGACAAAGAAAGAAAACCCGGACGTAGTCAGTACCATGATCTAT GGCAAGACGTATGAGAAATCTAACATCACGCTTCTGAAGATTGGAATAAAGTCAGATGTG AAAAAGAAGGCAGTCTGGATGGACTGTGGCATCCATGCCAGAGAATGGATCTCACCTGCA TTCTGCCAATACTTCGTCAAAGAGATTTTACTCACATACAAGACAGACACAAAGGTTGAG GAGATGCTG…	13.6967	0	361	MLLSSSGFLGLLTLLGAASVALGLEPQNYDFSKYHTMPEISAWMEQTKKENPDVVSTMIYGKTYEKSNITLLKIGIKSDVKKKAVWMDCGIHAREWISPAFCQYFVKEILLTYKTDTKVEEMLKNLDFYITPVLNVDGYIYSWKNSSTRLWRKSRSPGPANCTCYGTDLNRNFYANWGMVGVSRNCCSEVYNGPRALSESEAQAVTEFVLQRSTEILCFLTIHSYGQLILVPYGHPNVTAPNYDELMDVGLAAAKAIKGIHGMDYTVGSSPNVLYPNSGSSRDWARLIGIPYSFTFELRDKGQHGFELPEDQIQPTCEEAYAGVHSIITYVHDKNFNAAATIRATLWMTLLTWWLSSTSLL	98.4	23	78.42	-26.41		Highly probable	337	100		H69	E72	H196	R127	N144	R145	E270	RDW	yes	yes	yes	yes	Yes	acidic		1
CPO	Eastern happy	ENSACLG00000027115	12864	23	32,005,735-32,018,599	For.	ENSACLT00000041186.1	1026	9	>O_ENSACLT00000041186.1 TATGACTACTATAAATACCACCCCATGTCAGAGATCACTAGCTGGATGGAACAGATGGTA AAGGATCACCCTGATGTTGTAACCGTGGTGAAATATGGAAAGACCTATGAAAGCAGGGAT ATTAGCTTGCTCAAGATTGGCCTGAATACTGGAAAGGAAAAGAAAGCTATCTGGATGGAC TGTGGAATACATGCCAGAGAATGGATCGCTCCAGCCTTCTGCCAGTACTTTGTTAGAGAG ATTCTGCAGACATACAAAACAGATGCCAAAATGGAAGAGATGATGAAGAACGTGGACTTC TACGTCACTCCAGTGCTCAATATAGACGGCTACATCTACACGTGGGAAAATAAGACAACT CGACTGTGG…	2.9887	0.0016995	341	YDYYKYHPMSEITSWMEQMVKDHPDVVTVVKYGKTYESRDISLLKIGLNTGKEKKAIWMD CGIHAREWIAPAFCQYFVREILQTYKTDAKMEEMMKNVDFYVTPVLNIDGYIYTWENKTT RLWRKNRSPGPEDCSCYGTDLNRNFDANWGTVGVSFDCCSNTYPGTKPASEPEAKAVTDF VGSRKDIFLCFLTIHSYGQLILVPYGHPNYTAPNYNELMMVGKGAAEAIWKVHGMNYTVG ASPDVLYANSGSSRDWARMQGIPLTFTFELRDNGTYSFELPEDQIQPTCEEAYSGALHII TYAHDKTFSGAVANAAVTLWSILSPTSHTFIFVWFQVLWLS	0.11			-19.7		Not GPI-anchored	319	2.2		H69	E72	H196	R127	N144	R145	E270	RDW	no	no	no	no	Yes	acidic		1
CPO	Eastern happy	ENSACLG00000027083	13376	23	31,979,554-31,992,930	Rev	ENSACLT00000041175.1	1089	7	>O_ENSACLT00000041175.1 ATGTCAGAGCCGGTACCATCATGGCACCGGATACCGGTACCTATCCCTAGGTATGATCCA CTTCCACTGCTTCTCATGTTTCTCTTGTTTTTTATGTGCAACAGAGTGCAGTACGACCAC TATAAATACCACCCTTTGACAGAGGTGAGGTGGCTATCACAAGCTGTCATATGCCAAACG GATACTGATGCACACGGATGTTTGATATTTGTTCTCCAGATTGGCCTGAATACTGGAAAG GAAAAGAAAGCTATCTGGATGGACTGTGGAATACATGCCAGAGAATGGATCGCTCCAGCC TTCTGCCAGTACTTTGTTAGAGAGATTCTGCAGACATACAAAACAGATGCCAAAATGGAA CAGATGATG…	2.9887	0.0016995	362	MSEPVPSWHRIPVPIPRYDPLPLLLMFLLFFMCNRVQYDHYKYHPLTEVRWLSQAVICQT DTDAHGCLIFVLQIGLNTGKEKKAIWMDCGIHAREWIAPAFCQYFVREILQTYKTDAKME QMMKNVDFYVTPVLNIDGYIYTWENKTTRLWRKNRSPGPEDCSCYGTDLNRNFDANWGTI GVSFNCCSKFYPGSKAMSELETRAVTDFVRSRKDSFLCFLNIHSYGQMLLIPYGHPNYTA PNYDELMMVGQGATEAMWKVHRTNYTVGTPPDVLYPITGSATDWARMQGIPLTYIFELRD NGTYRFELPEDQIQPTCEEAYRGVLYIITYAHDKTFNGAVANTAVTLSGILLAAGVTGAT LR	27.25			-7.91		Probable	337	99.6		H69	E72	H196	R127	N144	R145	E270	TDW	yes	yes	maybe	yes	Yes	polar		1
CPO	Greater amberjack	ENSSDUG00000010368	2960	BDQW01000105.1	1,550,710-1,553,670	For.	ENSSDUT00000014500.1	993	7	>O_ENSSDUT00000014500.1 ATGTGTACATCTGCTCTACAGATCTCCAAATGGATGGCTCAGATTAAACAGGATTACTCC GATGTTGTAAGCATAGTGGATTATGGTTATTCCTACGAGCACAGGACCATCAGCTTGCTG AAGATCGGCCTGAACACCGGAGAGAGAAAGAAAGCTATCTGGATGGACTGTGGTATACAC GCCAGGGAGTGGATCGCCCCAGCCTTCTGTCAGTACTTTGTCAGACAGATTCTGCAAACA TACAAAACAGACCCAAAAATGGAAGAAATGATGAAGAACATGGACTTCTACGTCACGCCA GTGCTCAACGTGGACGGCTACATCTATTCCTGGAAGGACAACAACACTCGACTGTGGAGG AAGAACAGA…	11.8872	0	330	MCTSALQISKWMAQIKQDYSDVVSIVDYGYSYEHRTISLLKIGLNTGERKKAIWMDCGIH AREWIAPAFCQYFVRQILQTYKTDPKMEEMMKNMDFYVTPVLNVDGYIYSWKDNNTRLWR KNRSPGPSDCSCPGTDLNRNFDANWGTIGVSTDCCSNIYCGSKPVSEPEAQAVTEFVGSR KDDFLCFLTIHSYGQLLLVPYGHPNFTASNYDELMEVGLAAADAIKKVHGKNYTVGTSPD VLYPNSGSSRDWARMQGIPFSYTFELRDKGTFGFELPEDQIQPTCEEAYRGALHIITYAH DKTFNSAVAATAATLWTMLLALGVTGTTLM	0.13			-18.54		Not GPI-anchored	305	96.4		H69	E72	H196	R127	N144	R145	E270	RDW	yes	no	no	no	Yes	acidic		1
CPO	Greater amberjack	ENSSDUG00000010992	36483	BDQW01000052.1	5,048,852-5,085,335	Rev	ENSSDUT00000015371.1	2126	12	>O_ENSSDUT00000015371.1 ATGATTGTACTGTTGCCTTACGGACAGTTACGCAACCATCTAACCAACCGGTGTATGTCT CAGAACTTGGAGCTCACCACAACGATCAACCTCGGGCACAGGAAAAGAAAACAACACGCA TCGCTGCATCATGCTGTAATAATGAGTTCAGAGGAGGGTTTGCAATCAACATGGAGCTAT GATTACACCAAGTATCACCCCATGGATGAGATCTATAAGTGGATGGAAGATGTGGAGCGA GGAAACCCAGGGCTGGTCTCCTCTGCTGTGTATGGACAAACCTATGAAGGTCGAAATATC ACACTGCTGAAGCTGGGCCTGAAAAACTCAGAGGGCAGAGAGAAGAAGGTGATCTGGGTG GACTGCGGT…	11.8872	0	410	MIVLLPYGQLRNHLTNRCMSQNLELTTTINLGHRKRKQHASLHHAVIMSSEEGLQSTWSY DYTKYHPMDEIYKWMEDVERGNPGLVSSAVYGQTYEGRNITLLKLGLKNSEGREKKVIWV DCGIHAREWIAPAFCQWFVKEIVNSYKTNEKLEQMLQNLDIYVTPVINVDGYIFTWTNDS TRLWRKSRSLPPQGSDCYGVDLNRNFNANWGTVGVSFDSCANTYCGKSPGSEPEAKAVMD FVGGMAKQILCFLTIHSAGQLILLPYGHPEISAPNYNQLVSVGKAAAAEMKKVHGMNYTV GTSPQILYPNSGSSRDWARLIGIPFSYTFELRDKGEFSHLLPEEQIQPACEEAYAGALSI IAHVHDKTFTNGTLPNAAVTTVMGFNTVSGVAM…	0.14			-8.2		Highly probable	386	99.9		H69	E72	H196	R127	N144	R145	E270	RDW	yes	yes	no	yes	Yes	acidic		1
CPO	Huchen	ENSHHUG00000013327	2977	QNTS01005406.1	58,648-61,625	Rev	ENSHHUT00000022138.1	1089	9	>O_ENSHHUT00000022138.1 ATGTGTGTGTCAATGTACAGTGCTGTCTGGAGTAGAGAGGAGACGACTGAGAGGAATTAC TACACCAGGTACCACAATATGTCAGAGATTACAGCATGGATGGAGCAGATGAAGAGGGAG AACCCAGATGTTGTGTCCTCCATGGTCTACGGTCAAACCTATGAGAGGAGGAACATCACC TTACTGAAGATTGGTCTGAGTTCTACTGGGAGGAAGAAGGCCATCTGGATGGACTGTGGG ATCCACGCCAGAGAATGGATTGCTCCTGCTTTCTGCCAGTACTTTGTTAGAGAGATCCTG AGAACGTACAAAACCGACACCAAGGTGAATGAGATGATGAAAAATCTGGATTTCTACATC ACACCAGTC…	2.86909	0.0024328	362	MCVSMYSAVWSREETTERNYYTRYHNMSEITAWMEQMKRENPDVVSSMVYGQTYERRNIT LLKIGLSSTGRKKAIWMDCGIHAREWIAPAFCQYFVREILRTYKTDTKVNEMMKNLDFYI TPVLNVDGYIYSWHNESTRLWRKSRSPGTGGCTCYGTDINRNFYANWGMVGVSTDCCSQT YCGTKALSESEARAVTDMLGKMREDILAFLTIHSYGQLLLVPYGHPNISAPNYDELMEVG LAAATAIKAVHGMDYTVGTSPDVLYANSGSSRDFARLIGIPLSFTFELRDKGEHGFELPE DQIQPTCEEAYAGAHHIITYAHDKAFYSYAATVTATLWTTLLAAWVSSAILLTIICLYKK VK	0.33			-25.76		Not GPI-anchored	333	5.2		H69	E72	H196	R127	N144	R145	E270	RDF	yes	no	no	no	Yes	acidic		1
CPO	Huchen	ENSHHUG00000020395	2397	QNTS01003312.1	118,745-121,142	Rev	ENSHHUT00000033482.1	1110	8	>O_ENSHHUT00000033482.1 ATGTGTGTGTCAATGTACAGTGCTGTCTGGAGTAGAGAGGAGACGACTGAGAGGAATTAC TACAGCAGGTACCACAATATGTCAGAGATTACAGCATGGATGGAGCAGATGAAGAGGGAG AACCCAGATGTTGTGTCCTCCATGGTCTATGGTCAAACCTATGAGAGGAGGAACATCACC TTACTGAAGATTGGTCTGAGTTCTACTGGGAGGAAGAAGGCCATCTGGATGGACTGTGGG ATCCATGCCAGAGAATGGATCGCTCCTGCTTTCTGCCAGTACTTTGTTAGAGAGATCCTG ATAACGTACAAAACCGACACCAAGGTGAATGAGATGATGAAAAATCTGGATTCCTACATC ACACCAGTC…	2.74535	0.0034873	369	MCVSMYSAVWSREETTERNYYSRYHNMSEITAWMEQMKRENPDVVSSMVYGQTYERRNIT LLKIGLSSTGRKKAIWMDCGIHAREWIAPAFCQYFVREILITYKTDTKVNEMMKNLDSYI TPVLNVDGYIYSWHNESSRSPGTGGCTCYGTDLNRNFYANWGMVGVSTDCCSQTYCGTKA LSESEARAVTDMLGKLSEDILAFLTIHSYGQQLLVPYGHPNISAPNHDELMEVGLGAAMA IKAVNGMDYTVGTSPDILYPFSGSSQDFARQIGIPLSFTFELRDKGEHGFELPEDQIQPT CEEAYAGAHHIISYAHDKAFYSYAATVTAHCGPHCWQPGSLAPSCCKLGELQESDETHLFCQVWYVTLL	0.32			-38		Not GPI-anchored	348	2.8		H69	E72	H196	None (exon-exon junction error?)	N144	R145	E270	QDF	yes	no	no	no	Yes	polar		1
CPO	Huchen	ENSHHUG00000013280	2551	QNTS01005406.1	54,284-56,835	Rev	ENSHHUT00000022046.1	1149	8	>O_ENSHHUT00000022046.1 ATGAAGGATGACTTAACAAGACAGACTAACAGGAATTTTATAAAAAATTCAAACCACCAA ACCAAGATGTATTCGTTAGATGTGCATACAGTATGTGTGTGTCAATGTACAGTGCTGTCT GGAGTAGAGGAGACGACTGAGAGGAATTACTACAGCAGGTACCACAATATGTCAGAGATT ACAGCATGGATGGAGCAGATGAAGAGGGAGAACCCAGATGTTGTGTCCTCCATGGTCTAC GGTCAAACCTATGAGAGGAGGAACATCACCTTACTGAAGATTGGTCTGAGTTCTACTGGG AGGAAGAAGGCCATCTGGATGGACTGTGGGATCCACGCCAGAGAATGGATCGCTCCTGCT TTCTGCCAG…	2.251	0.0131031	382	MKDDLTRQTNRNFIKNSNHQTKMYSLDVHTVCVCQCTVLSGVEETTERNYYSRYHNMSEI TAWMEQMKRENPDVVSSMVYGQTYERRNITLLKIGLSSTGRKKAIWMDCGIHAREWIAPA FCQYFVKEILRTYKTDTKVNEMMKNLDFYITPVLNIDGYIYSWHNESTRLWRKSRSPGTG GCTCYGTDLNRNFYANWGMVGVSTDCCNLFYCGTKALSESEARAVTDMLGKMSEDILAFL TIHSYGQQLLVPYGHPNISAPNHDELMEVGLGAAMAIMAVNGMDYTVGTSPDILYPFSGS SQDFARLIGIPLSFTFELRDKGEHGFELPEDQIQPTCEEAYAGAHHIITYAHDKAFYSYA ATVTATLWTTLLAAWVSSAILL	0.07			-5.76		Not GPI-anchored	359	89.1		H69	E72	H196	R127	N144	R145	E270	QDF	yes	yes	no	maybe	Yes	polar		1
CPO	Large yellow croaker	ENSLCRG00005003887	71307	XIX	2,520,892-2,592,199	For.	ENSLCRT00005008264.1	1313	9	>O_ENSLCRT00005008264.1 ATGTTGGTCTATAAAGGTGTGATTCATTCCAAGGTTGCTTTATTTAGAAGTTGCAAACAA GGAGTTTACTTTGACAAAATGACAATGCTGAACTTTGTGGGTCTGAGCCTTGTGGTGCTT TCAGCAATTGAAGCAGCCGCAGTGGAGAGAGTAGAGTATGACTACTACAAATACCATTCC ATGCCAGAGATCAGTAAATGGATGAGCCAGATGCAGACGGATTACCCTGATCTTGTGCAC ATAGTGGACTATGGAAAGACCTATGAGAAGAGGACAATTAGCTTACTCAAGATTGGGCAG AATACTGGCGCAAAAAAGAAAGCGATCTGGATGGACTGTGGTATACACGCCAGGGAATGG ATCGCCCCG…	13.0805	0	384	MLVYKGVIHSKVALFRSCKQGVYFDKMTMLNFVGLSLVVLSAIEAAAVERVEYDYYKYHSMPEISKWMSQMQTDYPDLVHIVDYGKTYEKRTISLLKIGQNTGAKKKAIWMDCGIHAREWIAPAFCQYFVREILKAYKTDPKIQDMMKNMDFYVTPVLNMDGYIYSWSTDRLWRKNRSPGPASCNCSGTDLNRNFDANWGTIGVSDDCCSNIYCGTGPVSEPEAQAVTYFVGSRKEDFLCFLTIHSYGQLLLVPYGHPNYTAPNYQELMDVGLAAADAIKKVHGKDYTVGASPDVLYPNSGSSRDWARMSGIPLAYTFELRDNGTFGFKLPEDQIQPTCEEAYSGALHIITYAHDKTFNGAVATAVATLWTILLAVGVTGSSLM	7.98			-21.16		Probable	359	99.6		H69	E72	H196	R127	N144	R145	E270	RDW	yes	yes	no	yes	Yes	acidic		1
CPO	Large yellow croaker	ENSLCRG00005009860	41778	XVIII	6,672,406-6,714,184	Rev.	ENSLCRT00005025034.1	1698	11	>O_ENSLCRT00005025034.1 ATGGAGAAAAATACACTTAAATTTGGGATTTTCCTGCTGATATCAAGCTCTGTTTTAGAG ACTTCTAACAGTTTAGTGGAGGGTTTAGAGTCAACACGGGCTTATGACTACACCAAATAT CACCCCATGGATGAGATATACAGGTGGATGGAAGATGTGGAACAAGGGAACCCTGAACTG GTCTCCTCTACTGTGTATGGACATACTTATGAAGGAAGAAAAATCACACTGCTGAAGTTC GGACTAAAAAACCCAGAGGGCAGAGAGAAGAAGGTTATATGGATGGACTGTGGTATCCAT GCTCGTGAGTGGATTGCTCCAGCCTTCTGCCAGTGGTTTGTCAAAGAGATTGTCAATTCC TATAAAACC…	13.0805	0	374	MEKNTLKFGIFLLISSSVLETSNSLVEGLESTRAYDYTKYHPMDEIYRWMEDVEQGNPELVSSTVYGHTYEGRKITLLKFGLKNPEGREKKVIWMDCGIHAREWIAPAFCQWFVKEIVNSYKTNTKLEQMLQNLDVYVTPVINVDGYNYTWVNSSTRLWRKSRSDPPPNSTCYGVDLNRNFNANWGTVGVSFDSCSNTYCGNSAGSEPEARAVMDIVGKMHEHILCFLTIHSAGQLILLPYGHPEISAPNYDELVAVGKAAAAEMKKVHGMDYTVGTSPQILYANSGSSRDWARLIGIPFSYTFELRDKGEFGHLLPEEQIQPACEEAFAGALSIITYVHDKAFNSGTLPNAAGVAITFLSTIMAVSLSTGVLV	81.15	24	30.35	6.19		Highly probable	345	99.9		H69	E72	H196	R127	N144	R145	E270	RDW	yes	yes	yes	yes	Yes	acidic		1
CPO	Lyretail cichlid	ENSNBRG00000014293	8466	JH422312.1	4,676,211-4,684,677	Rev.	ENSNBRT00000019046.1	1032	8	>O_ENSNBRT00000019046.1 ATGTATTTTTTGTGCAACAGAGCCCAGTATGACTACTATAAATACCACCCCATGTCAGAG ATCACTGGCTGGATGGAACAGATGGTAAAGGATCACCCTGATGTTGTAACCGTGGTGAAA TATGGAAAGACCTATGAAAGCAGGGATATTAGCTTGCTCAAGATTGGCCTGAATACTGGA AAGGAAAAGAAAGCTATCTGGATGGACTGTGGAATACATGCCAGAGAATGGATCGCTCCA GCCTTCTGCCAGTACTTTGTTAGAGAGATTCTGCAGACATACAAAACAGATGCCAAAATG GAAGAGATGATGAAGAACGTGGACTTCTACGTCACTCCAGTGCTCAATATAGACGGCTAC ATCTACACG…	1.72796	0.043284	343	MYFLCNRAQYDYYKYHPMSEITGWMEQMVKDHPDVVTVVKYGKTYESRDISLLKIGLNTGKEKKAIWMDCGIHAREWIAPAFCQYFVREILQTYKTDAKMEEMMKNVDFYVTPVLNIDGYIYTWENETTRLWRKNRSPGPKNCSCYGTDLNRNFDANWGTVGVSFNCCSNTYPGTQPASEPEAKAVTDFVGSRKDIFLCFLTIHSYGQLILVPYGHPNYTAPNYDELMMVGKGAAEAIWKVHGMDYTVGASPDVLYANSGSSRDWARMQGIPLTFTFELRDNGTYSFELPEDQIQPTCEEAYSGALHIITYAHDKTFSGAVANAAVTLWSILLAAGVTGATLM	0.11			-12.83		Not GPI-anchored	318	53.7		H69	E72	H196	R127	N144	R145	E270	RDW	yes	no	no	no	Yes	acidic		1
CPO	Lyretail cichlid	ENSNBRG00000014326	5225	JH422312.1	4,715,912-4,721,137	For.	ENSNBRT00000019138.1	942	5	>O_ENSNBRT00000019138.1 ATGACATCTCAGGAAAAAAAAAAAAGCACAGAAATGTGCGCTGCTTTTCGGTCTGGTTGC TACCGTTTATGTCAGAGCCCACCGGTACCTATCCCTAGGTATGATCCACTTCCACTGCTT CTCATGTTTCTCTTGTTTTTTATGTGCAGCAGAGTGCAGTACGACCACTATAAATACCAC CCATTGACAGAGGTGAGGTGGCTGTTACACACACACAGACACACACTTATAAATATATAT AATATCATTTTATTTCTATATACGTATATATTGAAGAACAGGTCACCAGGTCCTGAGGAC TGCAGCTGCTATGGCACCGATCTCAACCGCAACTTTGATGTCAACTGGGGAACTGTTGGG GTTTCATTT…	1.72796	0.043284	313	MTSQEKKKSTEMCAAFRSGCYRLCQSPPVPIPRYDPLPLLLMFLLFFMCSRVQYDHYKYHPLTEVRWLLHTHRHTLINIYNIILFLYTYILKNRSPGPEDCSCYGTDLNRNFDVNWGTVGVSFNCCSKFYPGSKAMSELEIRAVTDFVRSRKDSFLCFLSIHSYGQKLLIPYGHPKYTAPNYDELVFMATNFFVIPQMMVGQGATEVMWMVHRTNYTVGTPPDILYPMSGSTTDWARMQGITLSYTFELRDNGTYRFELPEDQIQPTCEEAYRGVLYVITYAHDKTFNGAVANTAVTLSGILLTAGVTGATLR	3.85			-8.39		Not GPI-anchored	288	90.9		T	R	H196	L	N144	R145	E270	TDW	yes	yes	no	maybe	NO	polar				1
CPO	Makobe Island cichlid	ENSPNYG00000009417	3534	JH419299.1	2,493,692-2,497,226	For.	ENSPNYT00000012727.1	573	5	>O_ENSPNYT00000012727.1 ACAGAAGCAGTAAAGCATGGTTCTTTTTTTTTTACACACTGCTTCTGTATTATTGTTATA TGTCTTTCATATCATCCTCCTTGGCCTCTATTCACAGCTATTGGGGTTTCATTTAACTGC TGTTCAAAATTCTACCCTGGAAGCAAAGCTATGTCTGAGCTCGAGACCAGGGCTGTAACT GACTTTGTAAGAAGCCGAAAGGACAGCTTCCTGTGTTTCCTCAGCATCCACTCCTATGGC CAGATGCTCCTGATTCCCTACGGACACCCCAACTACACCGCTCCCAACTATGATGAACTG ATGATGGTTGGTCAGGGAGCAACAGAAGCAATATGGAAGGTTCACCGAACAAACTACACT GTAGGAACC…	3.78386	0.0001212	190	TEAVKHGSFFFTHCFCIIVICLSYHPPWPLFTAIGVSFNCCSKFYPGSKAMSELETRAVTDFVRSRKDSFLCFLSIHSYGQMLLIPYGHPNYTAPNYDELMMVGQGATEAIWKVHRTNYTVGTPPDVLYPITGSATDWARMQGIPLTYIIELRDNGTYRFELPEDQIQPTCEEAYRGVLSILNNIEEERS	3.74			-91.6	171	Not GPI-anchored	167	47.8		None	None	H196	None	C	L	E270	TDW	no	no	no	no	NO	polar				1
CPO	Makobe Island cichlid	ENSPNYG00000009400	5383	JH419299.1	2,459,598-2,464,981	Rev.	ENSPNYT00000012699.1	765	4	>O_ENSPNYT00000012699.1 ATGATGAGCTTCAAACTCTCTGGAAATGCTATTATAAGCTCTCCCAAATTAATGGACAGC AACTATTACTTCTCTAAGAAGACTGCTGATGTCTTTTGTTCTTGGCATTGTGGTAACACA CACCTGAGTTCTCCAAACCAGCAAACTGGCAACTTTTATAGAGGGGCTCAGACTTCCGTT GGGGTATCATTTGACTGTTGCTCAAACACCTACCCTGGAACCAAACCAACATCTGAGCCT GAGGCCAAGGCTGTAACTGACTTTGTAGGAAGCCGAAAGGACATCTTCCTGTGTTTCCTC ACCATCCACTCCTACGGCCAGCTGATCCTGGTTCCCTATGGACACCCCAACTACACTGCC CCCAATTAT…	3.78386	0.0001212	252	MMSFKLSGNAIISSPKLMDSNYYFSKKTADVFCSWHCGNTHLSSPNQQTGNFYRGAQTSVGVSFDCCSNTYPGTKPTSEPEAKAVTDFVGSRKDIFLCFLTIHSYGQLILVPYGH NYTAPNYNELPSCVASYSITHLSLPTFLLLTLQFCEQIVYLIPNTLYPQTDANSGSSRDWARMQGIPLTFTFELRDNGTYSFELPEDQIQPTCEEAYSGALHIITYAHDKTFSGAVANAAVTLW SILLAAGVTGATLM	0.5			-12.83	228	Probable	228	99.7		None	None	H196	S	None	None	E270	RDW	yes	no	no	yes	NO	acidic				1
CPO	Mangrove rivulus	ENSKMAG00000007335	6651	LWHD01000365.1	95,740-102,391	Rev.	ENSKMAT00000009945.1	1017	8	>O_ENSKMAT00000009945.1 GTTGTCAACAGAGTGTATGATTACTTCCGATACCATCCAATGAGCGAGATCACAGAATGG ATGAATCAGATAGTGAAGGATTACCCTGCTCTTGTGACCAGAGTGGAATACGGGATGACT TACGAAAAGAGAACTATTTCGCTGTTGAAGATTGGCCTCAATACAGGAGCAAAAAAGTAT ATTGTCTGGATGGACTGTGGTATTCACGCCAACGAATGGATCGCTCCGGCATTCTGTCAG TACTTTGTCAACCAGATCCTGCAATCATACAAAACAGATGCAAAGATAAAACGGATGATG AAGAACTTGGACTTCTACGTCACGCCGGTGCTCAACGTCGACGGCTACATCTACTCCTGG AAGGACAAC…	1.17073	0.143467	338	VVNRVYDYFRYHPMSEITEWMNQIVKDYPALVTRVEYGMTYEKRTISLLKIGLNTGAKKY IVWMDCGIHANEWIAPAFCQYFVNQILQSYKTDAKIKRMMKNLDFYVTPVLNVDGYIYSW KDNTTRQWRKNRRPGHSPGCYGTDLDRNFDVNWGMFTPLGASFNCSSDMFCGTSPASEPE VEAVTNFIKSQRANILSFLTIHSYGQMILLPYGDPNETVHNYEGLMKLGQDAAEAIWKVR GQNYTVGATSDVLYPISGLPRDLARMQGIPFCFTFVLRDNGTFSYQLPENQIQPACEEAY SGVLHIITYAHNQIYSGAVAATAATLWTLLLAAGVTLM	0.12			-3.43	317	Not GPI-anchored	307	98.2		H69	E72	H196	R127	D	R145	V	RDL	no	no	no	maybe	NO	acidic			1
CPO	Mangrove rivulus	ENSKMAG00000007374	4444	LWHD01000365.1	107,768-112,212	Rev.	ENSKMAT00000009991.1	984	8	>O_ENSKMAT00000009991.1 TTACATACAATCCCATATGATATTATTAGTGATTGGATGAATCAGATAGTGAAGGATCAC CCTGATCTTGTGACCAGAGTGGAATACGGGAAGACTTACGAAAAGAGAACTATTTCGTTG TTGAAGATTGGCCTCAATACCGAAGCAAAAAAGAAGGCTATCTGGATGGACTGTGGTATT CACGCCAGGGAATGGATCGCTCCGGCATTCTGTCAGTACTTTGTCAACCAGATTTTGCAA TCATACAAAACAGACGCAAAGATGCAAGAGATGATGAAGAACGTGGACTTCTACGTCACG CCGGTGCTCAACATTGACGGCTACATCTACACGTGGAAGGACAACACAACTCGACTGTGG AGGAAGAAC…	1.57082	0.163643	327	LHTIPYDIISDWMNQIVKDHPDLVTRVEYGKTYEKRTISLLKIGLNTEAKKKAIWMDCGI HAREWIAPAFCQYFVNQILQSYKTDAKMQEMMKNVDFYVTPVLNIDGYIYTWKDNTTRLW RKNRSLGPSPDCYGTDLNRNFDANWGTVGVSFNCSSNIFCGTNATSEPEAQAVTYFVGTR KDDFLCFLTIHSYGQLLLLPYGHPNYTASNYEELMKVGQDAAEAIKKVHGQNYRVGTSPD VLYPNSGSSRDWARMQGIPFSYTFELRDNGTFGFQLPEDQIQPACEEAYSGALHIITYAH NQIYSGAVAVTAVTLWTLLLAAGVTLM	0.11			-4.53	306	Weakly probable	296	99.4		H69	E72	H196	R127	N144	R145	E270	RDW	no	no	no	maybe	Yes	acidic		1
CPO	Mangrove rivulus	ENSKMAG00000007310	11830	LWHD01000365.1	77,948-89,778	Rev.	ENSKMAT00000009874.1	1263	9	>O_ENSKMAT00000009874.1 ATGCTGAAGCTTGTGGGGTTCAGCCTTTTGGTGCTGTTCTCGTCAGAGAGGCCGGCAACA GTGGAGGGAGTGTATGATTACTACAAATACCATCCAATGAGCGAGATCGGTGTGTGGATG GTTCAGATGAAGGAGGATCACCCCGATCTTGTGACCAGAGTGGAATACGGGACGACTTAC GAAAAGAGAACTATTTCGTTGTTGAAGATTGGTCTCAAAACCAACGCAATAAAGAAGATT GCCTGGATGGACTGTGGTATTCACGCCAGCGAATGGATCGCTCCGGCGTTCTGTCAGTAC TTTGTCAACCAGATCCTGCAATCATACAAAACAGACGCAAAGATAAGACGGATGATGGAG AACTTGGAC…	0.755242	0.247258	352	MLKLVGFSLLVLFSSERPATVEGVYDYYKYHPMSEIGVWMVQMKEDHPDLVTRVEYGTTY EKRTISLLKIGLKTNAIKKIAWMDCGIHASEWIAPAFCQYFVNQILQSYKTDAKIRRMME NLDFYVTPVLNVDGYIYSWKDSTTRLWRKNRKPGPSTGCYGTDLDLNFDANWGNLGASFN CSSDTFCGTNPESESEVKAVADLVRKQRGNFLCFLSIQSFGQLILFPYGDPNDTVPNYNE LMKVGQDAAEAIKKVHGQNYTVGSFPNVLYPDSGSIRDWARMQGIRFSYTFKLRDKGTFQ LPEDQIQPACEEAYRGALRVITHAHDQIYGGGAAATAATLWTLLLAAGVTLM	92.02	23	56.41	8.69	332	Highly probable	329	99.9		H69	E72	Q	R127	D	L	K	RDW	yes	yes	yes	yes	NO	acidic			1
CPO	Mangrove rivulus	ENSKMAG00000007410	7701	LWHD01000365.1	125,771-133,472	Rev.	ENSKMAT00000010009.1	2287	9	>O_ENSKMAT00000010009.1 ATGCTTCAATTTGGGGGATTTAGCTTCGCCGTGCTGCTCTTTACGGTGACAGCGGCAACA GTGGAGAGAGTGCAGCATGATTACTACAAATACCATCCAATGGAAGAGATCAGTACCTGG ATGACTCAAATGGCGAAGGATCACCCCGATCTCGTGACCATCGTGGACTACGGGAGGACT TACGAAAAGAGAACTATTAAGTTGCTGAAGATTGGCCTGAACACGGAAGCAAAAAAGAAG GCTGTCTGGGTGGAGTGTGGCATTCACGCCAGGGAATGGATTAGTCCGGCATTCTGTCAG TACTTTGTCAAGCAGATTCTGCAAACATACAAAACAGATGCAAAGATGGAAAAGATGGTG AGGAACATG…	2.06394	0.0464754	355	MLQFGGFSFAVLLFTVTAATVERVQHDYYKYHPMEEISTWMTQMAKDHPDLVTIVDYGRT YEKRTIKLLKIGLNTEAKKKAVWVECGIHAREWISPAFCQYFVKQILQTYKTDAKMEKMV RNMDFYVTPVLNVDGYVYTWNDSTTRLWRKNRTPGPSSGCYGTDLNRNFDSNWGTVGVSF DCKKEIYCGTHVMSELETQAVTYFVGTRKDDFLCFLTIHSFSQMILLPFGHPNYTASNYN ELMKVGLGAAEAIWKVHGQNYTVGTSPDVLYPFSGSSQDWAHMQGIHFSYTFELRDKGTF GFQLPEDQIQPACEEAYSGALHIITYAHDQTFSGAVVTAAATLWTLLLAAGVTLM	94.44	18	47.19	-2.67	334	Highly probable	333	100		H69	E72	H196	R127	N144	R145	E270	QDW	yes	yes	yes	yes	Yes	polar		1
CPO	Mexican tetra	ENSAMXG00000040412	10796	12	27,746,867-27,757,663	For.	ENSAMXT00000045098.1	816	6	>O_ENSAMXT00000045098.1 TATGACTACACCAAGTACCACACCATGGACGAGATCTCAGCCTGGATGGTGCAGATGGAG ACGGATCACCCTGAGGTGGTGTCCAGTATGATATATGGAACAACATACGAGAACAGGAGC ATCAGCCTGCTGAAGATCGGTCTGAACAGCACCAGTCCAAAGAAGGCGATATGGATGGAC TGTGGGATCCACGCCAGAGAATGGATTGCTCCAGCTTTCTGCCAGTATTTCGTAAAGGAG ATCCTGGCCTCCTACAAAACAGACACGAAGATGAATGAAATGTTTAAGAACCTGGACTTC TACATCACTCCTGTTCTCAACATGGACGGATACATCTACTCCTGGGTGGACAACACGGTG AGAACCTGG…	8.64273	0	271	YDYTKYHTMDEISAWMVQMETDHPEVVSSMIYGTTYENRSISLLKIGLNSTSPKKAIWMD CGIHAREWIAPAFCQYFVKEILASYKTDTKMNEMFKNLDFYITPVLNMDGYIYSWVDNTV RTWDWATGTSCYGYRMISDGCVCCKPVDSSVEEVPMEVGLAAAKAIKAVHGKEYVVGTSP DVLYANSGSSRDFARLIGIPFSFTFELRDKGEFGFKLPEDQIQPTCEEAYQGALSIITTV HDKTFTSAAFTITATLWTTMTAACLSTATWV	0.12			-40.97	247	Not GPI-anchored	247	28		H69	E72	None	D	None	None	E270	RDF	no	no	no	no	NO	acidic				1
CPO	Mexican tetra	ENSAMXG00000005569	10142	19	11,310,261-11,320,403	For.	ENSAMXT00000005702.2	1874	9	>O_ENSAMXT00000005702.2 ATGCTGAAATCAGGCTTGTTGTTTCTGCTGCTGTCTTTCAGTGGCTGTGCAGCTCTTCTG TTCAGAGATATAGAGCAGCAGAGCACAACACGGAATTATGATTACACAAAATATCACAAC ATGTCTGAGATCTCTGCCTGGATGGAGCAAATTGTTAAGGAGAATCCCGGGGTGGTAACA TCTCAAACGTATGGAAAGACCTTTGAGGGCAGAGATATCACTTTGCTAAAAATTTCAGTG GCAAATCCTGATGGCAAGGAGAAAAAGGCAGTTTGGATGGACTGTGGGATTCATGCCAGA GAATGGATCGCTCCTGCTTTTTGCCAGTGGTTTGTCAGAGAGGTACTGCAGACCTACAGA ACAGATGAA…	3.42966	0.0004146	372	MLKSGLLFLLLSFSGCAALLFRDIEQQSTTRNYDYTKYHNMSEISAWMEQIVKENPGVVT SQTYGKTFEGRDITLLKISVANPDGKEKKAVWMDCGIHAREWIAPAFCQWFVREVLQTYR TDEKMKEMVQNLDFYVTPVLNIDGYVYTWINETTRLWRKSRSPPPANCTCYGVDLNRNFN ANWGTVGVSTDCCSNTYCGESPASEKEAQAVTEFVKNRTKEIICFLTIHSYGQQVLLPYG HPQIMAPNHAELLEAGTGAAKAMTAVHKQEYEAGTPPEILYEFSGSSKDWARLAGIPFSY TFELRDKNEFGFLLPEDQIQPACQEAYAGARHIITYAHDKFFTDSNNAGAVSASITLWVT ALTSYLITYVLE	99.18	18	84.23	-8.45	349	Highly probable	347	99.9		H69	E72	H196	R127	N144	R145	E270	KDW	yes	yes	yes	yes	Yes	acidic		1
CPO	Mexican tetra	ENSAMXG00000033934	9362	12	27,729,643-27,739,005	For.	ENSAMXT00000040319.1	1092	9	>O_ENSAMXT00000040319.1 ATGATGTTTAGCTCAGTATTGGCTTTATTAATACTTCTGAACCTGCAACCTCAGATCAGG GCAGTGGAAGGCCTGGATCTACGAGCTTATGACTACACCAAGTACCACACCATGGACGAG ATCTCAGGCTGGATGCAGCAGATGGAGAAAGATTATCCTGAGGTTGTATCTAGTGTGATA TACGGAACCACGTACGAGAAGAGGAACATCACCCTGCTGAAGATCGGGTTAAACAGCACA GAGCTGAAGAAGGGGATCTGGATGGATTGTGGGATTCATGGTAATGAATGGATTTCTCCT GCTTTCTGTCAGTATTTCATAAAACAGATCCTGAGCTCTTACAAAACTGACCCAAAAATG GGTGAGATA…	11.7582	0	363	MMFSSVLALLILLNLQPQIRAVEGLDLRAYDYTKYHTMDEISGWMQQMEKDYPEVVSSVIYGTTYEKRNITLLKIGLNSTELKKGIWMDCGIHGNEWISPAFCQYFIKQILSSYKTDPKMGEIFKNLDFYITPVLNRDGYTYSWKDNMTRQWRKNRSPGTGNCTCYGTDINRNFNVNWGTVGVSKLCCIGMYCGPSVLSELESRAVTEFLESNRNRILLFLTVHSFGQLILLPYGHSSVSVPNYEELMEVGQAAAKAIKSVHGMDYTVGAASDVMYQTSGSSRDFARLIGIPFVFTFELRDKGEFGFKLPEDQIQPTCEEAYQGALSIITTVHDKTFTSAAFTITATLWTTLTAACLSTATWV	99.57	21	76.71	-37.33	339	Highly probable	339	99.9		H69	E72	H196	R127	N144	R145	E270	RDF	yes	yes	yes	yes	Yes	acidic		1
CPO	Northern pike	ENSELUG00000000051	6173	LG22	15,694,183-15,700,356	For.	ENSELUT00000019402.2	1083	9	>O_ENSELUT00000019402.2 ATGATGTTGTGTTTGGGTTCTGTTGGATTGGTTCTGTTGGCTCTGACTGTGCAGAATGGA CATGGAACCACTGAGAGGAACTATTACACCAGGTACCACAATATGACAGAGATCAGTGAC TGGATGGAAAAGATGAAGAGGGAGAACCCAGATGTTGTCTCATCCATGGTCTACGGTCAA ACCTATGAGGAGAGGAACATCACCTTACTGAAGATTGGTTTGAATTCCACAAAGAGGAAG AAGGCTATCTGGATGGACTGTGGGATTCATGCCAGAGAGTGGATCGCTCCTGCTTTCTGC CAGTACTTTGTTAAAGAGATCCTGCAAAGGTACAAAACCGACACCAAAGTAAAGGAGATG ATGAAAAAC…	2.71072	0.0038492	360	MMLCLGSVGLVLLALTVQNGHGTTERNYYTRYHNMTEISDWMEKMKRENPDVVSSMVYGQ TYEERNITLLKIGLNSTKRKKAIWMDCGIHAREWIAPAFCQYFVKEILQRYKTDTKVKEM MKNLDFYVTPVLNVDGYIYSWLNDSTRLWRKSRSPGTVGCTCYGTDLNRNFYANWGTVGV STNCCAETYCGTKALSESEARAVTDILGKMSGDILAFLTIHSYSQLILVPYGHPNISAPN YNELMEVGLGAAKAIKAVHGMDYTVGTSPDILYPNSGSSRDYARLIGIPLSFTFELRDKG EYGFKLPEDQIQPACEEAYAGVQHIITYAHDKAFYSSAATVTTTLWTTVMTAWVFSATLL	33.12			-37.76	298	Not GPI-anchored	293	19.3		H69	E72	H196	R127	N144	R145	E270	RDY	yes	yes	yes	yes	Yes	acidic		1
CPO	Northern pike	ENSELUG00000000052	7823	LG22	15,670,943-15,678,766	For.	ENSELUT00000019395.2	1089	9	>O_ENSELUT00000019395.2 ATGATGTTGTGTTTGGGTTCTGTTGGATTGGTTCTGTTGGCTCTGACTGTTGCTGGGTGG AATGGAAAAGACACCACTGAGAGGAACTATTACACCAGGTACCACAATATGACAGAGATC AGTGACTGGATGGAAAAGATGAAGAGGGAGAACCCAGATGTTGTCTCATCCATGGTCTAC GGTCAAACCTATGAGGAGAGGAACATCACCTTACTGAAGATTGGTTTGAATTCCACAAAT AGGAAGAAGGCTATCTGGATGGACTGTGGGATTCATGCCAGAGAGTGGATCGCTCCTGCT TTCTGCCAGTACTTTGTTAAAGAGATCCTGCAAAGGTACAAAACCGACACCAAAGTAAAG GAGATGATG…	2.17693	0.0157218	362	MMLCLGSVGLVLLALTVAGWNGKDTTERNYYTRYHNMTEISDWMEKMKRENPDVVSSMVY GQTYEERNITLLKIGLNSTNRKKAIWMDCGIHAREWIAPAFCQYFVKEILQRYKTDTKVK EMMKNLDFYVTPVLNVDGYIYSWLNNSTRLWRKSRSPGPVGCTCYGTDLNRNFYANWGTV GVSTNCCEETYCGSKALSEPEARAVTDMLGKMSGDILAFLTIHSYSQFILVPYGHPNISA PNYNELMEVGLGAVKAIKAVHGMDYTVGTWPDILYPASGSSQDYARLIGIPLSYTFELRD KGEYGFKLPEDQIQPTCEEAYAGVQHIITYAHDKAFYSSAATVTTTLWTTVMTAWVFSAT LL	11.19			-28.61	338	Probable	337	99.6		H69	E72	H196	R127	N144	R145	E270	QDY	yes	yes	yes	yes	Yes	polar		1
CPO	Northern pike	ENSELUG00000001515	5491	LG22	15,684,253-15,689,744	For.	ENSELUT00000057424.1	1272	10	>O_ENSELUT00000057424.1 ATCATGTTGTGTTTGGGTTCTGTTGGATTGGTTCTGTTAGCCCTGACTGTGCAGAATGGA CATGGAACCACTGAGAGGAACTATTACACCAGGTACCACAATATGACAGAGATCAGTGAC TGGATGGAAAAGATGAAGAGGGAGAACCCAGATGTTGTCTCATCCATGGTCTACGGTCAA ACCTATGAGGAGAGGAACATCACCTTACTGAAGATTGGTCTGAGGTCCACAAAGAGGAAG AAGGCTATCTGGATGGACTGTGGGATTCATGCCAGAGAGTGGATCGCTCCTGCTTTCTGC CAGTACTTTGTTAAAGAGATCCTGCAAGGGTACAAAACTGACACAAAAGTAAAGGAGATG ATGAAAAAC…	3.57177	0.0002557	360	IMLCLGSVGLVLLALTVQNGHGTTERNYYTRYHNMTEISDWMEKMKRENPDVVSSMVYGQ TYEERNITLLKIGLRSTKRKKAIWMDCGIHAREWIAPAFCQYFVKEILQGYKTDTKVKEM MKNLDFYVTPVLNVDGYIYSWLNDSTRLWRKSRSPGPVGCTCYGTDLNRNFYANWGTVGV STNCCEETYCGTKALSESEARAVTDMLGKMSGDILAFLTIHSYSQLILVPYGHPNISAPN YNELMEVGLGAAKAIKAVHGMDYTVGTSPDIIYPNSGSSCDYARLIGIPLSFTFELRDQG EYGFKLPEDQIQPACEEAYAGVQHIITYAHDKAFYSSAATVTTTLWTTVMTAWVFSATLL	31.54			-28.61	241	Highly probable	240	99.9		H69	E72	H196	R127	N144	R145	E270	CDY	yes	yes	yes	yes	Yes	polar		1
CPO	Orange clownfish	ENSAPEG00000009587	7762	12	20,481,356-20,489,118	Rev.	ENSAPET00000013893.1	1140	11	>O_ENSAPET00000013893.1 GAGAAAATGAAATCTTGGCTACTAGGGTTGTTCCTGCTGACAAACACTGACTTATACACT ACTCACAGTGTAGTCGAGGGGTTGGAATCAATGCAGAATTATGACTACACCAAATATCAC CCCATGGATGAGATATACAGGTGGATGGAGGATGTAGAGAGAGCGAACCCAGAGCTGATC TCCTCCGCTGTTTATGGATACACCTATGAAGGAAGAAATATTACACTGCTGAAGTTGGGG CTAAATGACACTGCAGGCAGTGAGAAGAAGGTTATATGGATGGACTGTGGTATCCATGCA CGAGAGTGGATCGCTCCTGCGTTCTGTCAGTGGTTTGTCAAAGAGATTGTGAACTCATAT AAAACCAAT…	10.4756	0	379	EKMKSWLLGLFLLTNTDLYTTHSVVEGLESMQNYDYTKYHPMDEIYRWMEDVERANPELI SSAVYGYTYEGRNITLLKLGLNDTAGSEKKVIWMDCGIHAREWIAPAFCQWFVKEIVNSY KTNKKLGQMLQNLDIYVTPVINVDGYIFTWANNSTRLWRKSRSLPPPDSTCYGVDLNRNF KANWGTIGVSFDSCENTYCGKSAGSEPEAQAVMDFVGTMVNQTLCFLTIHSAGQLILLPY GHPEISAPNYNELVSVGQAAAVEMKKVHGMNYTVGTSPQILYPNSGSSRDWARLIGIPFS YTFELRDKGEFGHLLPEDHIQPACEEAYVGALSIITYVHDKAFKNSAVTTVKHFTLVSGF TMTIWSTIVAVFVTTGFMV	96.49	23	44.83	-22.32	357	Probable	353	99.8		H69	E72	H196	R127	N144	R145	E270	RDW	yes	yes	yes	yes	Yes	acidic		1
CPO	Orange clownfish	ENSAPEG00000017869	7267	24	12,922,712-12,929,979	For.	ENSAPET00000025769.1	1146	9	>O_ENSAPET00000025769.1 ATGCTGAACTCTGTGGGACTGAGCTTTATGCTGCTGCTCTCAGCAGTGGGAGCAGCAATC GTGGAGAGAGTCGGGTATGACTACTACAAATATCATCCCATGCCGGAGATCACTAATTGG ATGACTCAGATGGAGAAGGATTACCCTGGTGTTGTAAGCATAGTAAACTACGGAAAGAGC TATGAAGGCAGAACTATTAGCTTACTCAAGATTGGTCTGAATACTGGAGAAAAAAAGAAA GCTATCTGGATGGACTGTGGTATCCATGCCAGGGAATGGATTGCCCCAGCATTCTGTCAG TACTTTGTCTCACAGATTCTGCAAACATACAAAACAGACCCAAAAATGGAACAGATGATG AAGGACATG…	10.4756	0	359	MLNSVGLSFMLLLSAVGAAIVERVGYDYYKYHPMPEITNWMTQMEKDYPGVVSIVNYGKS YEGRTISLLKIGLNTGEKKKAIWMDCGIHAREWIAPAFCQYFVSQILQTYKTDPKMEQMM KDMDFYVTPVLNVDGYIYSWKDNTTRLWRKNRSPGPAGCDCYGTDLNRNFEANWGTIGVS FDCCSQTYCGTKPVSEPETQSVMNFLASRKDDFLCFLTIHSYSQLLLIPFGHPDFTANNY DELMEVGLGAAEAIRKIHGMEYIVGTSPAVLYANSGSSRDWARMQGIPLSYTFELRDNGT FGFELPEDQIKPTCEEAYSGALHIITYTHDKTFNGAVVTAAATLWTVLLAVGVTGANLI	96.38	18	54.32	-19.01	334	Highly probable	334	99.9		H69	E72	H196	R127	N144	R145	E270	RDW	yes	yes	yes	yes	Yes	acidic		1
CPO	Pachon cavefish	ENSAMXG00005016555	5622	KB871826.1	345,120-350,742	For.	ENSAMXT00005037498.1	816	7	>O_ENSAMXT00005037498.1 AGTGTTTTTAAAACGAAGGCGATATGGATGGACTGTGGGATCCACGCCAGAGAATGGATT GCTCCAGCTTTCTGCCAGTATTTCGTAAAGGAGATCCTGGCCTCCTACAAAACAGACACG AAGATGAATGAAATGTTTAAGAACCTGGACTTCTACATCACTCCTGTTCTCAACATGGAC GGATACATCTACTCCTGGGTGGACAACACGACTCGTCTGTGGAGGAAGTCCCGGTCTCCG GGTTCTGACGGCTGCAGCTGCTACGGCACTGATCTGAACCGGAACTTCTACGCTAACTGG GGAATGGTGGGAATTTCTCGTAACTGCTGTTCGGAGGTGTATAACGGTCAGTCCGCTCTC TCCGAGTCT…	4.08769	3.96e-05	272	SVFKTKAIWMDCGIHAREWIAPAFCQYFVKEILASYKTDTKMNEMFKNLDFYITPVLNMD GYIYSWVDNTTRLWRKSRSPGSDGCSCYGTDLNRNFYANWGMVGISRNCCSEVYNGQSAL SESEARAVTDFLSSNRDQLLCFLTIHSYGQLILVPYGHPNISAPNYSELMEVGLAAAKAI KAVHGKEYVVGTSPDVLYANSGSSRDFARLIGIPFSFTFELRDKGEFGFKLPEDQIQPTC EEAYQGALSIITTVHDKTFTSVAFTITATLWT	0.76			-52.44	248	Not GPI-anchored	249	98.5		H69	E72	H196	R127	N144	R145	E270	RDF	no	no	no	no	Yes	acidic		1
CPO	Pachon cavefish	ENSAMXG00005016540	5877	KB871826.1	326,073-331,950	For.	ENSAMXT00005037453.1	953	7	>O_ENSAMXT00005037453.1 TGGAACAAAGCCAAAACAAAACTATCATTTTATTTGTTCATTTGGAAAACACAGTTTTCC TTTACAATATTGGAAGGCCTGGATCTACGAGCTTATGACTACACCAAGTACCACACCATG GACGAGATCTCAGGCTGGATGCAGCAGATGGAGAAAGATTATCCTGAGGTTGTATCTAGT GTGATATACGGAACCACGTACGAGAAGAGGAACATCACCCTGCTGAAGATCGGGTTAAAC AGCACAGAGCTGAAGAAGGGGATCTGGATGGATTGTGGGATTCATGGTAATGAATGGATT TCTCCTGCTTTCTGTCAGTATTTCATAAAACAGGTCAGTCTAATCCTTACTACTGATTTA ACCCATACT…	12.037	0	310	WNKAKTKLSFYLFIWKTQFSFTILEGLDLRAYDYTKYHTMDEISGWMQQMEKDYPEVVSS VIYGTTYEKRNITLLKIGLNSTELKKGIWMDCGIHGNEWISPAFCQYFIKQVSLILTTDL THTICVSVGVSKLCCIGMYCGPSVLSELESRAVTEFLESNRNRILLFLTVHSFGQLILLP YGHSSVSVPNYEELMEVGQAAAKAIKSVHGMDYTVGAASDVMYQTSGSSRDFARLLGIPF VFTFELRDKGEFGFKLPEDQIQPTCEEAYQGALSIITTVHDKTFTSAAFTITATLWTTLT AACLSTATWV	19.97			-37.33	286	Probable	286	99.7		H69	E72	H196	None	S	None	E270	RDF	no	yes	maybe	yes	NO	acidic				1
CPO	Pachon cavefish	ENSAMXG00005021361	10248	KB882284.1	390,953-401,201	Rev.	ENSAMXT00005050393.1	1520	9	>O_ENSAMXT00005050393.1 ATGCTGAAATCAGGCTTGTTGTTTCTGCTGCTGTCTTTCAGTGGCTGTGCAGCTCTTCTG TTCAGAGATATAGAGCAGCAGAGCACAACACGGAATTATGATTACACAAAATATCACAAC ATGTCTGAGATCTCTGCCTGGATGGAGCAAATTGTTAAGGAGAATCCCGGGGTGGTAACA TCTCAAACGTATGGAAAGACCTTTGAGGGCAGAGATATCACTTTGCTAAAAATTTCAGTG GCAAATCCTGATGGCAAGGAGAAAAAGGCAGTTTGGATGGACTGTGGGATTCATGCCAGA GAATGGATCGCTCCTGCTTTTTGCCAGTGGTTTGTCAGAGAGGTACTGCAGACCTACAGA ACAGATGAA…	9.58381	0	372	MLKSGLLFLLLSFSGCAALLFRDIEQQSTTRNYDYTKYHNMSEISAWMEQIVKENPGVVT SQTYGKTFEGRDITLLKISVANPDGKEKKAVWMDCGIHAREWIAPAFCQWFVREVLQTYR TDEKMKEMVQNLDFYVTPVLNIDGYVYTWINETTRLWRKSRSPPPANCTCYGVDLNRNFN ANWGTVGVSTDCCSNTYCGESPASEKEAQAVTEFVKNRTKEIICFLTIHSYGQQVLLPYG HPQIMAPNHAELLEAGTGAAKAMTAVHKQEYEAGTPPEILYEFSGSSKDWARLAGIPFSY TFELRDKNEFGFLLPEDQIQPACQEAYAGARHIITYAHDKFFTDSNNAGAVSASITLWVT ALTSYLITYVLE	99.18	18	84.23	-8.45	349	Highly probable	347	99.9		H69	E72	H196	R127	N144	R145	E270	KDW	yes	yes	yes	yes	Yes	acidic		1
CPO	Red-bellied piranha	ENSPNAG00000027741	6034	KV575639.1	626,382-632,416	Rev.	ENSPNAT00000040204.1	1068	9	>O_ENSPNAT00000040204.1 ATGGTTCTTGTGTCTCAGCACATTTCAACTGCCAGAGCTGTTGAAGGACTAGAGCTACGA GCTTATGACTACACCAAGTACCACACCATGGAGGAGATCTCAGTCTGGATGAAGCAGATG GAGCAAGACCACCCGGACGTTGTCTCCAGTATGATCTATGGAACGACGTACGAAAAGAGG AACATCACTCTGCTGAAGATCGGCCTGAACAGCACTTTGCCGAAGAAGGCGATCTGGATG GACTGTGGAATCCATGCCAGAGAATGGATCGCTCCTGCTTTCTGCCAGCACTTTGTGAAG GAGATCCTGGGCTCATACAAAACAGACCCCAAGATGAACGAGCTGTTTAAAAACCTGGAC TTTTACATC…	9.43331	0	355	MVLVSQHISTARAVEGLELRAYDYTKYHTMEEISVWMKQMEQDHPDVVSSMIYGTTYEKR NITLLKIGLNSTLPKKAIWMDCGIHAREWIAPAFCQHFVKEILGSYKTDPKMNELFKNLD FYITPVLNMDGYIYSWVDNTTRLWRKSRSPGSDGCTCFGTDLNRNFYANWGMVGISRNCC SEIYNGHSPLSESEAVAVTDFLSANRDQLLCFLTIHSYGQLILVPYGHPNISAPNYDELM EVGLAAAKAIKAVHGVDYTVGTPPDVLYANSGSSRDFARLIGIPFSFTFELRDKGDFGFK LPEDQIQPTCEEAYQGAMSIINYVHDKTFPSAAFTVTATLWTTLTAAWLSSTTLL	0.5			-23.78	338	Probable	331	99.9		H69	E72	H196	R127	N144	R145	E270	RDF	yes	no	no	yes	Yes	acidic		1
CPO	Red-bellied piranha	ENSPNAG00000001704	6548	KV575305.1	4,610,047-4,616,595	For.	ENSPNAT00000005983.1	1143	9	>O_ENSPNAT00000005983.1 ATGGATTTGTCCACCTTTGGGACTATAACGGTGTCCTCTCTTCTGGGAACACTTTCCACA GCATTTTGGAGTGTGTCTGTGGGAATTTGTACCCTTTCGATCAAAAGTACATTTGTGAGG TCATGCACTGATGTGGGATTAAAAGACCTGGCTCGCAATCGAGTTTCCAATTCATCACAA GTGTGTTTAGTGGGGTTGAGTTCAGGGCTCTGTGCAGGCCACTGGAGTTCCTTCATGCCA AACTCATCAAACCATGTCTTTATGGAGCTTGCTTTGTGCGCAGTGGCACAGTTATCATTA ACATTACACCTCACTGAAATTAAGGGTCTGAGCCCAAACCCTGAAAAACAGCCCCAGGCC ATTATCCCT…	9.43331	0	380	MDLSTFGTITVSSLLGTLSTAFWSVSVGICTLSIKSTFVRSCTDVGLKDLARNRVSNSSQ VCLVGLSSGLCAGHWSSFMPNSSNHVFMELALCAVAQLSLTLHLTEIKGLSPNPEKQPQA IIPFSRNFTKKAVWMDCGIHAREWIAPAFCQWFVKKVRFLLNNLDFYVTPVLNIDGYIYT WINESTRLWRKSRSPPPVGCTCHGVDLSRNFYANWGTVGVSTDCCSNTYCGQSPVSEKES QAVAEFVGNRTAEIICFLTIHSYGQVLLPYVGLAAAKVMTAVHRMEYEAGTPPEILYEFS GSSQDWARLIGIPFSYTFELRDKAEFGFLLPEEQIQPACEEAYAGARHIITTSGGRIASY LCKLKMKALCERTALYLSVG	8.27			-38.1	353	Not GPI-anchored	357	60.6		H69	E72	H196	R127	S	R145	E270	QDW	yes	yes	no	no	NO	polar		1
CPO	Spiny chromis	ENSAPOG00000018809	5283	MVNR01000562.1	59,186-64,469	For.	ENSAPOT00000024517.1	987	10	>O_ENSAPOT00000024517.1 ATGGAGAATTACAACTACACCAAATATCACCCCATGGATGAGATATACAGGTGGATGGAA GATGTAGAGAGAGCGAACCCAGAGCTGGTCTCCTCCACTATTTATGGATACACCTATGAA AGAAGAAATATCACACTGCTGAAGTTGGGACAAAATAACACTGCAGGCAGGGAGAAGAAG GTTATATGGATGGACTGTGGTATCCATGCACGAGAGTGGATCGCTCCTGCGTTCTGTCAG TGGTTTGTCAAAGAGATTGTGAACTCATATAAAACCAATGAGAAGCTGGAGCAGATGCTG CAGAACCTCGACATCTATGTTACGCCTGTGATCAATGTGGATGGATATATCTTCACGTGG ACCAACAAC…	9.21564	0	328	MENYNYTKYHPMDEIYRWMEDVERANPELVSSTIYGYTYERRNITLLKLGQNNTAGREKK VIWMDCGIHAREWIAPAFCQWFVKEIVNSYKTNEKLEQMLQNLDIYVTPVINVDGYIFTW TNNSNRLWRKSRSQSLPNSTCYGVDLNRNFKANWGTIGVSFDSCENTYCGESAGSEPEAQ AVMDFVGAMVNQTLCFLTIHSAGQLILLPYGHPEISAPNYNELVSVDPNSGSSRDWARLI GIPFSYTFELRDKGKFGHLLPENQIQLACEEAYVGALSIITYVHEKAFNNSIVSNSAATT VKHFTLASGIAMMIWSTIMAVFVATGFI	0.04			-22.5	310	Not GPI-anchored	303	42.5		H69	E72	H196	R127	N144	R145	E270	RDW	yes	no	no	no	Yes	acidic		1
CPO	Spiny chromis	ENSAPOG00000006331	9977	MVNR01000233.1	603,806-613,783	For.	ENSAPOT00000009573.1	5174	9	>O_ENSAPOT00000009573.1 ATGCTGAACTCTGTGGGACTGAGCTTTATGCTGCTGCTCTCAGCAGTGGGAGCAGCAATC GTAGAGAGAGTGGGGTACGACTACTCCAAATATCATCCCATGCCGGAGATCACTAGTTGG ATGACTCAGATGGAGAAGGATTACCCTGGTGTTGTAAGCATAGTAGACTATGGAAAGAGC TATGAGGGCAGGACTATTAGCTTACTCAAGATTGGTCTGAATACTGGAGAAAAAAAGAAA GCTATCTGGATGGACTGTGGTATCCATGCCAGGGAGTGGATTGCCCCAGCATTCTGTCAG TACTTTGTGTCACAGATTCTGCAATCATACAAAACAGACACAATAATGGAACAGATGATG AAGGACATG…	9.21564	0	359	MLNSVGLSFMLLLSAVGAAIVERVGYDYSKYHPMPEITSWMTQMEKDYPGVVSIVDYGKS YEGRTISLLKIGLNTGEKKKAIWMDCGIHAREWIAPAFCQYFVSQILQSYKTDTIMEQMM KDMDFYVTPVLNVDGYIYSWKDNTTRLWRKNRSPGPPGCDCYGTDLNRNFEANWGTIGVS FDCCSQTYCGTKPKSEPETQSVMNFLASRKDDFLCFLTIHSYSQLLLIPFGHPDFTATNY DELMTVGLGASDAIRKVHGMEYAVGTSPAILYPNSGSSRDWARMQGIPLSYTFELRDNGT FGFELPEDQIKPTCEEAYSGALHIITYAHDKTFNGAVVTAAATLWTVLLAVGVTGANLI	96.28	18	51.91	-18.74	334	Highly probable	334	99.9		H69	E72	H196	R127	N144	R145	E270	RDW	yes	yes	yes	yes	Yes	acidic		1
CPO	Stickleback	ENSGACG00000007739	3619	groupXVI	15,037,120-15,040,739	For.	ENSGACT00000010288.1	1330	11	>O_ENSGACT00000010288.1 GCTCTCATGCAACGACGGCACCCTCTCACCTCAGTAGCCTTGTCGGCCTGGTCCCTCATG AAATATGACTACACCAAATATCACCCCATGGATGAGATATACAGTTGGATGGAAGATGTG CAGCGCGGGAATCCACAGCTGGTCTCCTCTGCTGTCTATGGACACACCTCTGAAGGGAGA AACATCTCCCTGCTGAAGCAGTTGGGACTGGAACACCCGGAGGGCAGCGAGAAGAAGGCC GTGTGGGTGGACTGCGGCATCCACGCCCGGGAGTGGATCTCGCCCGCCTTCTGCCAGTGG TTCGTCAAAGAGATTGTCAACTCGTGTCGCACCGACGGGAAGATGCGGCGGATGCTGCAG AACCTCGAC…	9.19776	0	357	ALMQRRHPLTSVALSAWSLMKYDYTKYHPMDEIYSWMEDVQRGNPQLVSSAVYGHTSEGR NISLLKQLGLEHPEGSEKKAVWVDCGIHAREWISPAFCQWFVKEIVNSCRTDGKMRRMLQ NLDVYVTPVINVDGYVFSWATDTTRRWRKSRSTPPPGGSCYGVDLNRNFNANWGTVGVSF DSCANNYCGKSAGSEPEAQAVMDFVGGMVNRTVCFLTIHSAGQLVLLPYGHPEISAPNYA ELGSVGEAAASEMKKVHGMDYTVGTSPQLLYPNSGSSRDWARLVGVPFSYTFELRDKVEF RYLLPEEQIQPACEEAYAGVLSIIAHAHDKTFPYAAGSGPAVVGSVLLTKRGPGVER	4.09			-41.23	336	Not GPI-anchored	334	24.4		H69	E72	H196	R127	N144	R145	E270	RDW	no	no	no	no	Yes	acidic		1
CPO	Stickleback	ENSGACG00000014144	6292	groupI	21,028,485-21,034,777	For.	ENSGACT00000018709.1	1491	10	>O_ENSGACT00000018709.1 ATGCTTTGGCCCGCGCTGCTCGGCCTTGTGGCGCTGCTCTCGGCGACGAGCGCCGCCGTG ACAGAGAGAGCGGAGTACGACTACTTCAAGTACCATCCCATGCCGGAGATCTCCCAATGG ATGGACCAGGTTGCAACGGATCACCCTGACGTTGTCACCGTGATGAAATACGGACAGACG TACGAGAAGAGGACCATCCGCTTGCTCAAGATTGGCCTGGATACCGGGGAGAAGAAGAAA GCTATCTGGATGGACTGTGGTATTCATGCCAGGGAGTGGATCGCCCCGGCCTTCTGTCAG TACTTTGTCAGTCAGATCCTGAAAGCCCACAAAACGGACCTGAAAATGCAGGAAATGCTA AAAAACATG…	9.19776	0	359	MLWPALLGLVALLSATSAAVTERAEYDYFKYHPMPEISQWMDQVATDHPDVVTVMKYGQT YEKRTIRLLKIGLDTGEKKKAIWMDCGIHAREWIAPAFCQYFVSQILKAHKTDLKMQEML KNMDFYVTPVLNMDGYMYTWENNGTRLWRKNMSPGPFGCNCTGVDLNRNFDANWGTIGVS SNCCSEIYYGSRPVSEPEAQAVTYFVGTRPEEFLCFLTIHSYGQLLLVPYGHPNFTAYNY EELMEVGLGAADAIRKVHGMNYTVGSSPDVLYPNSGSSRDWAHMQKIPFSFTFELRDKGA FGFELPEDQIRPTCEEAYSGALHIITYAHDKTFSGAVATAAATLSITLLAVGVTGNSLL	99.54	18	51.04	-6.2	334	Highly probable	334	100		H69	E72	H196	R127	N144	R145	E270	RDW	yes	yes	yes	yes	Yes	acidic		1
CPO	Swamp eel	ENSMALG00000008643	3927	KV884704.2	2,993,697-2,997,624	Rev.	ENSMALT00000012450.1	948	9	>O_ENSMALT00000012450.1 AGAGTGGAGTACGACTACTACAAATACCATCCAATGTCAGAGATCACCAACTGGATGGTT CAGATTGCTGAGAATCACTCTGATGTTGTGACCATTGTAAACTATGGACAGACTTATGAG AAGAGGACGATTAGCTTACTCAAGATTGGCCTGAATACTGACTGGAAAAAGAAAGCTGTG TGGATGGACTGTGGTATACATGCACGGGAATGGATTTCTCCAGCCTTCTGTCAGTACTTT GTCAGGCAGATCCTGCAAACATACAAAACAGACCCAAAAATTGAAGAGATGAAGAACATG GACTTCTATGTTACTCCTGTGCTCAACGTGGATGGCTACATCTACTCCTGGAAGGACAAC ACAACTCGA…	2.56971	0.349187	315	RVEYDYYKYHPMSEITNWMVQIAENHSDVVTIVNYGQTYEKRTISLLKIGLNTDWKKKAV WMDCGIHAREWISPAFCQYFVRQILQTYKTDPKIEEMKNMDFYVTPVLNVDGYIYSWKDN TTRLRRKNRSPGPSDCDCYGTDLNHNFDAYWSTIGASFNCCSRTFCGSSALSEPEAQAVT YFVGTRKDHFLCFFTIHSYSQLLLIPYGNPNFTMKVGLAAANEIKKVHGMNYTVGTSPDI LYANSGTSSDWAGLQGIPFLPEDQIQPTCEEAYRGALHVITSAHDNTFNGAVDATFTTLW TLLLAVGVTTSTTLL	0.08			8.4	290	Not GPI-anchored	289	98.8		H69	E72	H196	R127	N144	H	None	SDW	no	no	no	maybe	NO	polar			1
CPO	Swamp eel	ENSMALG00000013195	3258	KV884841.1	883,292-886,550	Rev.	ENSMALT00000019294.1	1158	10	>O_ENSMALT00000019294.1 TATGTGTTGATATATTGGAGGTTACGTGTGTTTAATCATGTGAGCAATACATGTATTAGT AATCCCATTCATGATGACGTTTACAGCTCAGTGGAGGGCTCGGAGTCAACATGGAGTTAT AATTACACAAAATACCACCCCATGGATGAGATATACAAGTGGATGGAAGATGTGGTGCGA GGGAACCCTGAGCTAGTTTCCTCTGTTCCCTATGGACGCACCTATGAAGAAAGAAACATC ACACTGCTGAAGCTGGGACTAAAGAACCCAGAGGGCAGAGAGAAGAAGGTTATATGGGTG GACTGTGGTATCCATGCTCGGGAGTGGATCGCTCCAGCCTTCTGTCAGTGGTTCACCAAA GAGATTGTG…	7.8798	0	385	YVLIYWRLRVFNHVSNTCISNPIHDDVYSSVEGSESTWSYNYTKYHPMDEIYKWMEDVVR GNPELVSSVPYGRTYEERNITLLKLGLKNPEGREKKVIWVDCGIHAREWIAPAFCQWFTK EIVHSYKNDKKLEQMLQNLDIYVTPVINVDGYVFTWVNDSTRLWRKSRSPPPSNSSCYGV DLNRNFNANWGTVGVSLDSCQNNYCGTAPVSEPEAKAVAELVGSMVNKVLCFLTIHSAGQ LILLPYGHPEISAPNYNELVSVGEAAAAEIKKVHGMDYTVGTSPQVLYPNSGSSRDWARL IGIPFSYTFELRDKGEFSHLLPEEQIQPTCEEAYAGALSIITYVHDKAFPNTAPATVRSF TTFSRAVITVWSTAVAVSLTTGVVF	1.6			-21.66	364	Probable	359	99.6		H69	E72	H196	R127	N144	R145	E270	RDW	no	yes	no	yes	Yes	acidic		1
CPO	Swamp eel	ENSMALG00000008596	3799	KV884704.1	2,983,064-2,986,863	Rev.	ENSMALT00000012378.1	948	8	>O_ENSMALT00000012378.1 ATGTGGAACGATGCTCTGCAGATCACCAACTGGATGGTTCAGATTGCTGAGAATCACTCT GATGTTGTGACCATTGTAAACTATGGACAGACTTATGAGAAGAGGACGATTAGCTTACTC AAGATTGGCCTGAATACTGACTGGAAAAAGAAAGCTGTGTGGATGGACTGTGGTATACAT GCACGGGAATGGATTTCTCCAGCCTTCTGTCAGTACTTTGTCAGGCAGATCCTGCAAACA TACAAAACAGACCCAAAAATTGAAGAGATGAAGAACATGGACTTCTATGTTACTCCTGTG CTCAACGTGGATGGCTACATCTACTCCTGGAAGGACAACACAACTCGACTGAGGAGGAAG AACAGATCA…	2.80548	0.262287	315	MWNDALQITNWMVQIAENHSDVVTIVNYGQTYEKRTISLLKIGLNTDWKKKAVWMDCGIH AREWISPAFCQYFVRQILQTYKTDPKIEEMKNMDFYVTPVLNVDGYIYSWKDNTTRLRRK NRSPGPSDCDCYGTDLNHNFDAYWSTIGASFNCCSRTFCGSSALSEPEAQAVTYFVGTRK DHFLCFFTIHSYSQLLLIPYGNPNFTAPNYDELMKVGLAAANEIKKVHGMNYTVGTSPDI LYANSGTSSDWAGLQGIPFLPEDQIQPTCEEAYRGALHVITSAHDNTFNGAVDATFTTLW TLLLAVGVTTSTTLL	0.46			-8.4	290	Highly probable	289	99.9		H69	E72	H196	R127	N144	H	None	SDW	yes	no	no	yes	NO	polar			1
CPO	Swamp eel	ENSMALG00000002447	4316	KV885575.1	6,498-10,814	Rev.	ENSMALT00000003442.1	1050	11	>O_ENSMALT00000003442.1 ATGATTGACAAAAGATTAACTGGCAGCTATTTAAATAATCAGTTAATTATTTATGTCAAA ATTGCCAAACATTCTCCAGTTCTTGCTTTGGAGAGTAATATGGAGTACGACTACTACAAA TACCATCCAATGTCAGAGATCACCAACTGGATGGTTCAGATTGCTGAGAATCACTCTGAT GTTGTGACCATTGTAAACTATGGACAGACTTATGAGAAGAGGACGATTAGCTTACTCAAG GAACTAAGATACCAGACTGTGTGGATGGACTGTGGTATACATGCACGGGAATGGATTTCT CCAGCCTTCTGTCAGTACTTTGTCAGGCAGATCCTGCAAACATACAAAACAGACCCAAAA ATTGAAGAG…	2.62037	0.463371	349	MIDKRLTGSYLNNQLIIYVKIAKHSPVLALESNMEYDYYKYHPMSEITNWMVQIAENHSD VVTIVNYGQTYEKRTISLLKELRYQTVWMDCGIHAREWISPAFCQYFVRQILQTYKTDPK IEEMKNMDFYVTPVLNVDGYIYSWKDNTTRLRRKNRSPGPSDCDCYGTDLNHNFDAYWST IGASFNCCSRTFCGSSALSEPEAQAVTYFVGTRKDHFLCFFTIHSYSQLLLIPYGNPNFT APNYDELMKVGLAAANEIKKVHGMNYTVGTSPDILYANSGTSSDWAGLQGIPFLPEDQIQ PTCEEAYRGALHVITSAHDNTFNGAVDATFTTLWTLLLAVGVTTSTTLL	0.49			-8.4	324	Highly probable	323	99.99		H69	E72	H196	R127	N144	H	None	SDW	yes	yes	no	yes	NO	polar			1
CPO	Tilapia	ENSONIG00000011982	33616	LG23	6,325,784-6,359,399	For.	ENSONIT00000092492.1	1481	10	>O_ENSONIT00000092492.1 ATGCTTATCTCTGTAAGGCTGAGCTTTGTGGTGCTGCTGTCAGCAGTGGGCACAGCAACA ATAGAGAGAGTGCAGTATGACCACTATAAATACCACCCTTTGACAGAGATCACTAGCTGG ATGGAACAGATGGTAAAGGATCACCCTGACGTTGTAACCGTGGTGAAATATGGAAAGACC TATGAAAGCAGGGATATTAGCTTGCTCAAGATTGGCCTGAATACTGGAAAGGAAAAGAAA GCTATCTGGATGGACTGTGGAATACATGCCAGAGAATGGATCGCTCCAGCCTTCTGCCAG TACTTTGTTAGAGAGATTCTGCAGACATACAAAACAGATGCCAAAATGGAAGAGATGATG AAGAACGTG…	3.28098	0.0006773	359	MLISVRLSFVVLLSAVGTATIERVQYDHYKYHPLTEITSWMEQMVKDHPDVVTVVKYGKTYESRDISLLKIGLNTGKEKKAIWMDCGIHAREWIAPAFCQYFVREILQTYKTDAKMEEMMKNVDFYVTPVLNIDGYIYTWENETTRLWRKNRSPGPEDCACYGTDLNRNFDASWGTIGVSFNCCSKFYPGSKAMSELEIKAVTNFVGSRKDSFLCFLSIHSYGQMLLIPYGHPNYTAPNYDELMMVGQGATEAMWKVHQTNYTVGTPPDVLYPISGSATDWARMQGIPLTYTFELRDNGRYRFELPEDQIQPTCEEAYRGVLYIVTYTHDKTFNGAVANTAVTLSGILLAAGVTGATLR				-7.56	336	Probable	334	99.8		H69	E72	H196	R127	N144	R145	E270	TDW	yes	yes		yes	Yes	polar		1
CPO	Tilapia	ENSONIG00000011982	33616	LG23	6,325,784-6,359,399	For.	ENSONIT00000015096.2	1056	9	>O_ENSONIT00000015096.2 ATGATTCTTTTTTTGTGCAACAGAGCCCAGTATGACTACTATAAATACCACCCCATGTCA GAGATAACTAGCTGGATGGAACAGATGGTAAAGGATCACCCTGACGTTGTAACCGTGGTG AAATATGGAAAGACCTATGAAAGCAGGGATATTAGCTTGCTCAAGATTGGCCTGAATACT GGAAAGGAAAAGAAAGCTATCTGGATGGACTGTGGAATACATGCCAGAGAATGGATCGCT CCAGCCTTCTGCCAGTACTTTGTTAGAGAGATTCTGCAGACATACAAAACAGATGCCAAA ATGGAAGAGATGATGAAGAACGTGGACTTCTACGTCACTCCAGTGCTCAATATGGACGGC TACATCTAC…	3.28098	0.0006773	351	MILFLCNRAQYDYYKYHPMSEITSWMEQMVKDHPDVVTVVKYGKTYESRDISLLKIGLNTGKEKKAIWMDCGIHAREWIAPAFCQYFVREILQTYKTDAKMEEMMKNVDFYVTPVLNMDGYIYTWENETTRLWRKNRSPGPEDCACYGTDLNRNFDANWGTVGVSFNCCSNTYPGTKPASEPEAKAVTEFVGSRKDIFLCFLTIHSYGQLILVPYGHPNYTAPNYDELMMVGKGAAEAVWKVHGMNYTVGASPDVLYANSGSSRDWARMQGIPLSFTFELRDNGTYGFKLPEDQIQPTCEEAYSGALHIITYAHDKTFSGAVANAAVTLWSILSPTSHTFIFVWFQVLWLS				-19.7	329	Not GPI-anchored	193	11		H69	E72	H196	R127	N144	R145	E270	RDW	yes	no		no	Yes	acidic		1
CPO.3	Tropical clawed frog	ENSXETG00000016396	6048	9	41,999,095-42,005,143	For.	ENSXETT00000035780.3	1080	8	>O_ENSXETT00000035780.3 TCACCACCTTTACTAAAAAATCTGGTACTGTTTAATTTTATGTGTACCTTTTGGTTGCTA AAGCAATGCAGAGTCAATAACACAAACATTTGCTATTATTTTCTTTCACAGATTTATGAC TGGATAAATGGCATAGCAAAAAAGCACAGTCAGTTTGTGACACAACATCTTTTGGGTTTA ACTTATGAGTCAAGACCGATGCAGTACCTAAAGATCAGTCAGCCGTCTGAAAATCATAAA AAGATTGTTTGGATAGATTGTGGAATCCATGCAAGGGAATGGATTGCGCCAGCATTCTGC CAATGGTTTGTGAAAGAGATTGTACAGAATTATCAAAATGATCAAAGGATTAGAAAAATC CTCCAGAAT…	12.1825	0	359	SPPLLKNLVLFNFMCTFWLLKQCRVNNTNICYYFLSQIYDWINGIAKKHSQFVTQHLLGL TYESRPMQYLKISQPSENHKKIVWIDCGIHAREWIAPAFCQWFVKEIVQNYQNDQRIRKI LQNLDIYVLPVLNIDGYIYSWTKERLWRKNRSQYGNGTCYGVDLNRNFNVSWCSISSTNC SSNSFCGSSPVSEPETRAVVEFVESRKADIVCFLTMHSYSQLILTAYGYSTGLSRNSNEI FKVAEMAASAMEKIHGTKYRAGPFSKLLYEASGTSQDWVHDLGIDFSFTFELRDNGSHKF TLPEDQIQPTCEETMAGVMTIIEYVNEKYFPNKASTTVFNCWINILIFNTFMQVSVLFF	49.05			-29.63	334	Highly probable	334	99.9		H69	E72	H196	R127	N144	R145	E270	QDW	no	yes	maybe	yes	Yes	polar		1
CPO.4	Tropical clawed frog	ENSXETG00000008034	13334	9	41,107,725-41,121,059	Rev.	ENSXETT00000017612.4	1292	9	>O_ENSXETT00000017612.4 ATGGTGGAACAAATCCAAGCAGGAAGAGAGATGCATGTCCGGGTACCATTTTCCCATCTG CAAGAAATAAAAGAGAAGCTTTTGCAAAACATGCTACCATATCAAATCCTAATCAGTGAT GTGCAGGAACTGGTCAACAGGAATACACCAATTGAGACAAAAATGCAAAAAATATCATTG GACAATTACGATTATACTAAATATCATCCAATGGATGAGATATATGATTGGATGGAACAA ATTCAGCTGAAACACAGGGACCTGGTAACAAAACATTTTATGGGATCTACATATGAACTG CGGCCAATCTATTACTTTAAAATTGGATGGCCGTCAGACAAACCAAAGAAAATAATCTTC ATGGACTGT…	12.4513	0	395	MVEQIQAGREMHVRVPFSHLQEIKEKLLQNMLPYQILISDVQELVNRNTPIETKMQKISL DNYDYTKYHPMDEIYDWMEQIQLKHRDLVTKHFMGSTYELRPIYYFKIGWPSDKPKKIIF MDCGIHAREWIAVAYCQWFVKEILSSHSNNKLLTNVLKQVDFYVVPVFNIDGYIYSWTTE RLWRKNRSPHNNATCYGVDLNRNFNSSWCSVGASRDCNSQTFCGSAPASEPETQAVANLM ERTKSQILFYLTIHSYGQYILLPYGSTTNPSVNHVEMTKVAEAAAAKMKEKHNIVYTVGS SSVVLYENSGSSCDWAGDIGIKFSYTFELRDNGTYGFQLPAELIKPTCEETMTAVISMME YANEKYLENSAKTVTFMWLNVLLSCAVCMYYAL…	0.07			-17.21	369	Not GPI-anchored	370	17.6		H69	E72	H196	R127	N144	R145	E270	CDW	yes	yes	no	no	Yes	?		1
CPO.1	Tropical clawed frog	ENSXETG00000025544	13757	9	41,154,330-41,168,087	Rev.	ENSXETT00000017615.4	1424	11	>O_ENSXETT00000017615.4 ATGCATGTTCGAATACCTTTTCCACTTCTTCAAAAATTCAAAGAGAACCTTCATCAATAT TCTATTCCATTCGAAGTCATGATAAAAGATGTACAAAAACTTATAGACAGCAGCAATGTG GGTGACTACAGAAGACAGAAAAAAATATTGGCTGAATTTGATTATACCACATATCACCCC ATGGATGAGATTTATCAGTGGATGGATCAAGTTAAAGAGGCATATAGTGACCTGGTTTCT ATGCATTACCTAGGATCAACATATGAGCTAAGGCCTATTTACTATTTCAAAATTGGCTGG CCTTCTGACAAACAGAAGAAGATCATTTGGATGGACTGTGGGATACATGCTCGTGAATGG ATTGCCGTT…	13.7657	0	382	MHVRIPFPLLQKFKENLHQYSIPFEVMIKDVQKLIDSSNVGDYRRQKKILAEFDYTTYHP MDEIYQWMDQVKEAYSDLVSMHYLGSTYELRPIYYFKIGWPSDKQKKIIWMDCGIHAREW IAVAYCQWFVKEILETHKTNPLLQKVLHNIDFYIVPVLNIDGFVYSWNVNRLWRKSRSPH NNGSCYGVDLNRNFNSKWGSIGASNNCRDETYCGTGPASEPEVNAVSKLLGSLKSDVLCF LTIHSYGQLLLLPYGYTKDPSINHEEMINVAQKAAAKLQEKHGTEYRVGSTSHLLYSNSG SSRDWATDLGINFSYTFELRDTGAHGFILPANQIRPTCEETMAGVMTIVEHVDAKFFNSA ISIFSSNLVSLSLIIGLYYAIF	0.04			-12.01	359	Weakly probable	358	99		H69	E72	H196	R127	N144	R145	E270	RDW	yes	yes	no	maybe	Yes	acidic		1
CPO.2	Tropical clawed frog	ENSXETG00000030825	15311	9	41,132,278-41,147,589	Rev.	ENSXETT00000062802.2	1365	11	>O_ENSXETT00000062802.2 ATGATTTTTTTACTCGGGACAATCTTCCTTCTTGGAGTTCAAGTGTATGAGGGATCTTGT TTAACAGTTCAGTACAATGGAGATAATGTGTTTAAAATCACTCCAGAGACATCAGAACAT GCACAATATCTGCAAACTTTGGCAAATGAATGGCTGCTTGACCTCTGGAGGCCACAAACA GTTGAGCAGATCCATGAAGGAAGCGATATTCATGTACAAATCCCATTTGCTTACATGGAA CAGATGAAGCAAAAACTTCTTCAGCATTCTATTCCTTATGAGGTCCTTATAAATGATGTT CAGAAACTTATAGACAGCAATACCGTGAGTGCACCCAAAATCCAAAAAGCATCCTTAGAA AATTATGAC…	12.6107	0	454	MIFLLGTIFLLGVQVYEGSCLTVQYNGDNVFKITPETSEHAQYLQTLANEWLLDLWRPQT VEQIHEGSDIHVQIPFAYMEQMKQKLLQHSIPYEVLINDVQKLIDSNTVSAPKIQKASLE NYDYTKYHPMDEIYNWMDLMKEKHSEIVSQHYIGCTYELRPMYYLKIGWPSDKQKKIFFI DCGFHAREWISVAFCQWFVNEIVSHYKTDAILANVLKQVDFYVLPVMNIDGYVYTWTTNR LWRKNRSPHENGTCYGVDLNRNFDSQWCSIGASRDCNSNTFCGPEAASEPETKALSGLIE KTKSDILCYLTIHSYGQMILLPYGYKKDPSPNHDEMMLVAKNAVAKMKEKHNNEYEYESS AVILYYDSGSSGDWTVELGIQLSYTLELRDNGT…	92.02	20	39.27	-10.85	428	Not GPI-anchored	429	47.8		H69	E72	H196	R127	N144	R145	E270	GDW	yes	yes	yes	no	Yes	?		1
CPO	Turbot	ENSSMAG00000005217	3493	14	6,823,930-6,827,423	Rev.	ENSSMAT00000008587.1	1071	10	>O_ENSSMAT00000008587.1 GGCGGTTTGCAGTCAACGCGGAGTTATGATTACACCAAATACCACCCCATGGACGAGATT TACAGGTGGATGGAAGACGTGGAGCGTGGGAACCCGGAGCTGGTCTCCTCCGCGGTCTAC GGACACACCGTTGAAGGAAGAAATATCACTCTGCTGAAGCTGGGACTGGACAATTCAGAG GGCCGAGAGAAGAAGCTGATGTGGGTGGACTGCGGCATTCACGCACGGGAGTGGATCGCT CCCGCCTTCTGCCAGTGGTTTGTTAAAGAGATTGTGCACACATACAAAACCAATGAGAAG CTGGAGCAGATGCTGCAGAACCTCGACGTCTACGTCACTCCTGTCATCAATGTGGACGGA TATACATTC…	10.4889	0	356	GGLQSTRSYDYTKYHPMDEIYRWMEDVERGNPELVSSAVYGHTVEGRNITLLKLGLDNSE GREKKLMWVDCGIHAREWIAPAFCQWFVKEIVHTYKTNEKLEQMLQNLDVYVTPVINVDG YTFTWANDSTRLWRKSRSLPLQGSNCYGVDLNRNFNANWGTVGVSFDSCANTYCGKSPGS EPEARAVMDFIGRRVNQTLCFLTIHSAGQLILLPYGHPEISAPNYNELVSVGEAAAAEMK KVHGMTYTVGTSPQILYPNSGSSRDWARLMGVPFSYTFELRDTGEFSHLLPEEQIQPACE EAYAGALSIITHVHDKTFSSAAVAAVTGVASASGVAVAILSTVVSALVTAGVSACD	0.1			-0.46	330	Not GPI-anchored	331	71.2		H69	E72	H196	R127	N144	R145	E270	RDW	no	no	no	maybe	Yes	acidic		1
CPO	Turbot	ENSSMAG00000002146	3540	1	2,305,527-2,309,067	Rev.	ENSSMAT00000003482.1	1470	9	>O_ENSSMAT00000003482.1 ATGGTGGACTCTGCGGCGCTGAGCCTGGTGCTGCTGCTCTCAGCAGTCGGAGCAGCGACG GTAGAGAAAGTGAACTATGACTACTACAAATACCATCCCATGCCAGAGATCTCAAACTGG ATGACGCAGACGGCACAGGATCACCCCGACGTCGTGACCATCGTGGACTATGGGCACACC TACGAGAATAGGAAGATCAGTTTGCTCAAGATTGGTCTGAGCACTGGGGAGAAAAAGAAA GTCATCTGGATGGACTGTGGTATACACGCCAGGGAGTGGATCGCCCCGGCCTTCTGCCAG TACTTTGTGCGACAGATTCTGCAGACATACAAGACGGACCCGAAGATGGAAGAGATGATG AAGAACATG…	10.4889	0	358	MVDSAALSLVLLLSAVGAATVEKVNYDYYKYHPMPEISNWMTQTAQDHPDVVTIVDYGHT YENRKISLLKIGLSTGEKKKVIWMDCGIHAREWIAPAFCQYFVRQILQTYKTDPKMEEMM KNMDFYVTPVLNVDGYIFSWKDNTTRLWRKNRSPGTSSCDCYGTDLNRNFDANWGTIGVS YDCCSEIYCGSKPVSEPEAQAVTDFVGSRKDDFLCFLTIHSYGQLLLVPYGHPNFTADNY DELMEVGLAAADAIRGVHGKNYKVGTSPAILYPNSGSSRDWARQQGIPFAYTFELRDNGT FGFQLPEDQIQPTCEEAFTGALHIITYAHEKTFNGATAATAALWTMLLAASVTGANLM	95.93	18	52.57	-22.68	336	Highly probable	334	100		H69	E72	H196	R127	N144	R145	E270	RDW	yes	yes	yes	yes	Yes	acidic		1
CPO	Yellowtail amberjack	ENSSLDG00000022653	36227	PEQF01099237.1	1,455,218-1,491,445	For.	ENSSLDT00000030228.1	3432	12	>O_ENSSLDT00000030228.1 ATGAGTTCAGAGGAGGGTTTGCAATCAACATGGAGCTATGATTACACCAAGTATCACCCT ATGGATGAGATCTACAGGTGGATGGAAGAAGTCGAGCGAGGAAACCCAGGGCTGGTCTCC TCTGCTGTGTATGGACAAACCTATGAAGGACGAAATATCACACTGCTGAAGCTGGGCCTG AAAAATTCAGAGGGCAGAGAGAAGAAGGTGATCTGGGTGGACTGCGGTATCCACGCTCGA GAGTGGATCGCTCCCGCCTTCTGCCAGTGGTTCGTTAAAGAGATCGTGAACTCGTATAAA ACCAACAAGAAGCTGGAACAGATGCTGCAGAACCTGGACATCTATGTTACTCCTGTAATT AATGTGGAT…	10.5674	0	363	MSSEEGLQSTWSYDYTKYHPMDEIYRWMEEVERGNPGLVSSAVYGQTYEGRNITLLKLGL KNSEGREKKVIWVDCGIHAREWIAPAFCQWFVKEIVNSYKTNKKLEQMLQNLDIYVTPVI NVDGYIFTWTNDSTRLWRKSRSLPPQGSDCYGVDLNRNFNANWGTVGVSFDSCANTYCGK SPASEPEAKAVMEFVGGMAKQILCFLTIHSAGQLILLPYGHPEISAPNYNELVSVGKAAA AEMKKVHGMNYTVGTSPQILYPNSGSSRDWARLIGIPFSYTFELRDKGEFSHLLPEEQIQ PACEEAYAGALSIIAHVHDKTFTDGTLPNAAVTTVMGFNTVSGVAMTMWCTFMTVLLTAG ISV	0.06			-8.53	344	Not GPI-anchored	339	34.8		H69	E72	H196	R127	N144	R145	E270	RDW	yes	no	no	maybe	Yes	acidic		1
CPO	Yellowtail amberjack	ENSSLDG00000003572	6186	PEQF01099439.1	430,467-436,653	For.	ENSSLDT00000004631.1	3810	7	>O_ENSSLDT00000004631.1 ATGCCAGAGGTGAGAAAACCTGACCACTGTTCACACTTTGACAAACACTACATACACACA CGCACACACACACACACACACACACACTCTCTCTCTCTAATGTGTACATCTACTCTACAG ATCTCCAAATGGATGGCTCAGATTCAACAGGATTACTCCGATGTTGTAAACATAGTGGAT TATGGATTTTCCTACGAGCACAGGACCATCAGCTTGCTGAAGATCGGCCTGAACACCGGA GAGAGAAAGAAAGCTGTCTGGATGGACTGTGGTATACACGCCAGGGAGTGGATCGCCCCA GCCTTCTGTCAGTACTTTGTCAGACAGATTCTGCAAACATACAAAACAGACCCGAAAATG GAAGAAATG…	10.5674	0	363	MPEVRKPDHCSHFDKHYIHTRTHTHTHTHSLSLMCTSTLQISKWMAQIQQDYSDVVNIVD YGFSYEHRTISLLKIGLNTGERKKAVWMDCGIHAREWIAPAFCQYFVRQILQTYKTDPKM EEMMKNMDFYVTPVLNVDGYMYSWKDNNTRLWRKNRSPGPSNCDCLGTDLNRNFDANWGT IGVSTDCCSNIYCGSKPVSEPEAQAVTEFVGSRKDDFLCFLTIHSYGQLLLVPYGHPNFT APNYDELMKVGLAAADAIREVHGKNYTVGTSPDVLYPNSGSSRDWARFQGIPFSYTFELR DNGTFGFELPEDQIQPTCEEAYRGALHIITYAHDKTFNSAVAATAATLWTMLLALGVTGT TLM	0.09			-18.54	338	Not GPI-anchored	338	92.6		H69	E72	H196	R127	N144	R145	E270	RDW	yes	yes	no	no	Yes	acidic		1
CPO	Zebra mbuna	ENSMZEG00005014250	3534	AGTA05001192.1	35,041-38,575	Rev.	ENSMZET00005019614.1	618	4	>O_ENSMZET00005019614.1 CATGCTTCTTTTTTTACACACTGCTTCTGTATTATTGTTATATGTCTTTCATATCATCCT CCTTGGCCTCTATTCACAGCTATTGGGGTTTCATTTAACTGCTGCTCAAAATTCTACCCT GGAAGCAAAGCTATGTCTGAGCTCGAGACCAGGGCTGTAACTGACTTTGTAAGAAGCCGA AAGGACAGCTTCCTGTGTTTCCTCAGCATCCACTCCTATGGCCAGATGCTCCTGATTCCC TACGGACACCCCAACTACACCGCTCCCAACTATGATGAACTGGGAGCAACAGAAGCAATA TGGAAGGTTCACCGAACAAACTACACTGTAGGAACCCCGCCCGATGTATTATACCCCATA ACTGGTTCA…	1.63543	0.0522902	205	HASFFTHCFCIIVICLSYHPPWPLFTAIGVSFNCCSKFYPGSKAMSELETRAVTDFVRSR KDSFLCFLSIHSYGQMLLIPYGHPNYTAPNYDELGATEAIWKVHRTNYTVGTPPDVLYPI TGSATDWARMQGIPLTYIFELRDNGTYRFELPEDQIQPTCEEAYRGVLYIITYAHDKTFN GAVANTAVTLSGILLAAGVTGATLR	59.56	26	22.19	-7.91	182	Probable	180	99.5		None	None	H196	None	C	L	E270	TDW	no	no	yes	yes	NO	polar				1
CPO	Zebra mbuna	ENSMZEG00005006272	16256	AGTA05000169.1	214,412-230,668	For.	ENSMZET00005008653.1	1032	10	>O_ENSMZET00005008653.1 TATCGACATAACGGGGAAACATCTGGTTTGACTATTCTTCACCTGTATCACTATACAGAG ATCTGGATGGAACAGATGGTAAAGGATCACCCTGATGTTGTAACCGTGGTGAAATATGGA AAGACCTATGAAAGCAGGGATATTAGCTTGCTCAAGATTGGCCTGAATACTGGAAAGGAA AAGAAAGCTATCTGGATGGACTGTGGAATACATGCCAGAGAATGGATCGCTCCAGCCTTC TGCCAGTACTTTGTTAGAGAGATTCTGCAGACATACAAAACAGATGCCAAAATGGAACAG ATGATGAAGAACGTGGACTTCTACGTCACTCCAGTGCTCAATATAGACGGCTACATCTAC ACGTGGGAA…	4.16713	2.92e-05	343	YRHNGETSGLTILHLYHYTEIWMEQMVKDHPDVVTVVKYGKTYESRDISLLKIGLNTGKE KKAIWMDCGIHAREWIAPAFCQYFVREILQTYKTDAKMEQMMKNVDFYVTPVLNIDGYIY TWENETTRLWRKNRSPEPEDCSCYGTDLNRNFDANWGTIGVSFNCCSKFYPGSKAMSELE TRAVTDFVRSRKDSFLCFLSIHSYGQMLLIPYGHPNYTAPNYDELMMVGQGATEAIWKVH RTNYTVGTPPDVLYPITGSATDWARMQGIPLTYIFELRDNGTYRFELPEDQIQPTCEEAY RGVLYIITYAHDKTFNGAVANTAVTLSARLWNILHLLWFIGNK	0.53			-11.05	316	Not GPI-anchored	316	4.6		H69	E72	H196	R127	N144	R145	E270	TDW	no	yes	no	no	Yes	polar		1
CPO	Zebra mbuna	ENSMZEG00005006248	14853	AGTA05000169.1	190,854-205,707	Rev.	ENSMZET00005008535.1	2294	9	>O_ENSMZET00005008535.1 ATGCTTGACTGTGTGGGAATGAGTTTTGTGTTGCTGCTCTCAGCAGTGGGAGCAGCAACA GTGGAGAGAGCCCAGTATGACTACTATAAATACCACCCCATGTCAGAGATCACTAGCTGG ATGGAACAGATGGTAAAGGATCACCCTGATGTTGTAACCGTGGTGAAATATGGAAAGACC TATGAAAGCAGGGATATTAGCTTGCTCAAGATTGGCCTGAATACTGGAAAGGAAAAGAAA GCTATCTGGATGGACTGTGGAATACATGCCAGAGAATGGATCGCTCCAGCCTTCTGCCAG TACTTTGTTAGAGAGATTCTGCAGACATACAAAACAGATGCCAAAATGGAAGAGATGATG AAGAACGTG…	3.55371	0.0002721	359	MLDCVGMSFVLLLSAVGAATVERAQYDYYKYHPMSEITSWMEQMVKDHPDVVTVVKYGKT YESRDISLLKIGLNTGKEKKAIWMDCGIHAREWIAPAFCQYFVREILQTYKTDAKMEEMM KNVDFYVTPVLNIDGYIYTWENKTTRLWRKNRSPGPEDCSCYGTDLNRNFDANWGTVGVS FDCCSNTYPGTKPASEPEAKAVTDFVGSQKDIFLCFLTIHSYGQLILVPYGHPNYTAPNY NELMMVGKGAAEAIWKVHGMNYTVGASPDVLYANSGSSRDWARMQGIPLTFTFELRDNGT YSFELPEDQIQPTCEEAYSGALHIITYAHDKTFSGAVANAAVTLWSILLAAGVTGATLM	95.81	18	47.31	-12.83	334	Highly probable	334	100		H69	E72	H196	R127	N144	R145	E270	RDW	yes	yes	yes	yes	Yes	acidic		1
CPO	Zig-zag eel	ENSMAMG00000009496	6324	OOHQ01000099.3	3,128,990-3,135,314	For.	ENSMAMT00000014440.1	1110	9	>O_ENSMAMT00000014440.1 GACGATATGACAGTTGACAAGCTTGGACTGATATTCCAGGAAATTGCTTCCCATGTGTCT CATGGATTTCCCATGTGTGTGTTTGTGTGCAACAGAGTGGAGTATGACTACTACAAATAC CATCCCATGCCTGAGATCACCAACTGGATGACTCAGATTGCAAAGGATCACCCTGATGTT GTGACCATTGTGGACTATGGGCAGACCTATGAGAAGAGGACTATAAGCTTGCTTAAGATT GGCCTTAATAGTGAAGCCAAAAAAAAAGCTATCTGGATGGACTGTGGTATACATGCAAGG GAGTGGATTGCTCCAGCCTTTTGTCAGTACTTTGTCAAGCAGATCCTGCAAACATACAAA ACAGACCCA…	4.28439	0.117179	369	DDMTVDKLGLIFQEIASHVSHGFPMCVFVCNRVEYDYYKYHPMPEITNWMTQIAKDHPDV VTIVDYGQTYEKRTISLLKIGLNSEAKKKAIWMDCGIHAREWIAPAFCQYFVKQILQTYK TDPKMEKMMMNMDFYVTPVLNVDGYMYSWQDNTTRLWRKNMSPGPSGCDCNGTDLNRNFN ANWGTIGVSFDCCSNTFCGSSPISETEAQAVTYFVGSRKEDFLCFLTIHSYSQLLLVPYG HPDFTTPNYNELMEVGLAAADEIKKVHGTHYTVGTPPDVLYAFSGSSSDWARQQGIPFSY TFELRDNGTFGFELPEDQIKPSCEEAYEGALYIITYAHDKTFSGAMNTVATALWTMLLAV GVTTSTTLM	1.73			-14.55	344	Weakly probable	343	99		H69	E72	H196	R127	N144	R145	E270	SDW	no	yes	no	maybe	Yes	polar		1
CPO	Zig-zag eel	ENSMAMG00000009079	4811	OOHQ01000099.1	3,115,362-3,120,173	For.	ENSMAMT00000013989.1	1161	10	>O_ENSMAMT00000013989.1 ATGTCTTCTATAAAGTCTTTCCTGACGTCAGTGAAGTTTCAAACAATGAGTTTATTTCAC AAAGTGACAATGCTGATCTTTGGGGGACTGAACTTTGCGTTGCTGCTCTCAGCAGTGGGA GCAGCAGTGGGAGAGAGAGTGGAGTATGACTACTACAAATACCATCCCATGCCTGAGATC ACCAACTGGATGACTCAGATTGCAAAGGATCACCCTGATGTTGTGACCATTGTGGACTAT GGGCAGACCTATGAGAAGAGGACTATAAGCTTGCTTAAGATTGGCCTTAATAGTGAAGCC AAAAAAAAAGCTATCTGGATGGACTGTGGTATACATGCAAGGGAGTGGATTGCTCCAGCC TTTTGTCAG…	3.96779	0.383087	386	MSSIKSFLTSVKFQTMSLFHKVTMLIFGGLNFALLLSAVGAAVGERVEYDYYKYHPMPEI TNWMTQIAKDHPDVVTIVDYGQTYEKRTISLLKIGLNSEAKKKAIWMDCGIHAREWIAPA FCQYFVKQILQTYKTDPKMEKMMMNMDFYVTPVLNVDGYMYSWQDNTTRLWRKNMSPGPS GCNCNGTDLNRNFNANWGSECSIGVSFDCCSNTFCGSSPISETEAQAVTYFVGSRKEDFL CFFTIHSYGQLLLVPYGHPNFTAPNYNELIEVGLAAADEIKKVHGTHYTVGTPPDVLYAN SGSSRDWARQQGIPFSYTFELRDNGTFGFELPEDQIKPSCEEAYEGALYIITYAHDKTFS GAMNTAATALWTMLLGNCLKLLCFQI	9.48			-22.75	361	Not GPI-anchored	360	37.3		H69	E72	H196	R127	N144	R145	E270	RDW	yes	yes	no	no	Yes	acidic		1
CPO	Zig-zag eel	ENSMAMG00000009270	6939	OOHQ01000099.2	3,121,165-3,128,104	For.	ENSMAMT00000014341.1	1155	10	>O_ENSMAMT00000014341.1 ATGTCTTCTATAAAGTCTTTCCTGACGTCAGTGAAGTTTCAAACAATGAGTTTATTTCAC AAAGTGACAATGCTGATCTTTGGGGGACTGAACTTTGCGTTGCTGCTCTCAGCAGTGGGA GCAGCAGTGGGAGAGAGAGTGGAGTATGACTACTACAAATACCATCCCATGCCTGAGATC ACCAACTGGATGACTCAGATTGCAAAGGATCACCCTGATGTTGTGACCATTGTGGACTAT GGGCAGACCTATGAGAAGAGGACTATAAGCTTGCTTAAGATTGGCCTTAATAGTGAAGCC AAAAAAAAAGCTATCTGGATGGACTGTGGTATACATGCAAGGGAGTGGATTGCTCCAGCC TTTTGTCAG…	3.86702	0.400759	384	MSSIKSFLTSVKFQTMSLFHKVTMLIFGGLNFALLLSAVGAAVGERVEYDYYKYHPMPEI TNWMTQIAKDHPDVVTIVDYGQTYEKRTISLLKIGLNSEAKKKAIWMDCGIHAREWIAPA FCQYFVKQILQTYKTDPKMEKMMMNMDFYVTPVLNVDGYMYSWQDNTTRLWRKNMSPGPS GCDCNGTDINANFNANWGSECSIGISFDCCTVAFCGSSPISETETQAVTYFVGSRKEDFL CFLTIHSFSQMLLVPYGHPNFTAPNYNELIEVGLAAADEIKKVHGTHYTVGTPPDVLYAN SGSSRDWARQQGIPFSYTFELRDNGTFGFELPEDQIKPSCEEAYEGALYIITYAHDKTFS GAMNTAATALWTMLNCLKLLCFQI	9.48			-27.73	361	Not GPI-anchored	360	45.2		H69	E72	H196	R127	N144	A	E270	RDW	yes	yes	no	no	NO	acidic			1
CPO	Zig-zag eel	ENSMAMG00000014257	4056	OOHQ01000093.1	7,904,879-7,908,935	Rev.	ENSMAMT00000021777.1	1432	11	>O_ENSMAMT00000021777.1 ATGAAGATAATGCTCAGATGGTGGATTTTGGGTTTCTTCTTGCTTTTAAATCAAGGATTA CAGACCTCTCATGGCTCATTGGAGGGTTTGGAATCAACATGGAGTTATGATTACACCAAA TATCACCCAATGCCTGAGATATACAACTGGATGGAAGATGTGCAGCGAGAGAATCCAGAT CTAGTGTCTTCTGTTGTCTATGGACACACCTATGAAGGGAGAAATATCACACTGCTGAAG TTGGGACTACAAAACCCAGAGCGCAGAGAGAAGAAAGCAATATGGATGGACTGTGGTATC CATGCTCGAGAGTGGATTGCTCCGGCCTTCTGTCAGTGGTTTATCAAAGAGCTTGTGCAC TCATATAAA…	11.7968	0	383	MKIMLRWWILGFFLLLNQGLQTSHGSLEGLESTWSYDYTKYHPMPEIYNWMEDVQRENPD LVSSVVYGHTYEGRNITLLKLGLQNPERREKKAIWMDCGIHAREWIAPAFCQWFIKELVH SYKNKKKMKRMLQNLDIYVTPVVNVDGYIFTWANDTTRRWRKSRSLPPPDSSCYGVDLNR NFNANWGTVGVSFDSCENNYCGKSPGSEPEAKAVMDFVGSMVNQLLCFLTIHSAGQLILL PYGHPEVSAPNYIELVSVGKEAAAEMKKVHGMNYTVGTSPQILYPNSGSSRDWARLMGIP FSYTFELRDKGEFSHLLPEDQIQPACEEAYIGALSIITYVHDKTFNNTIPNAAVTTVTGL ITISGVAVMIWSTMIVLTARILV	99.61	25	67.67	-17.19	351	Highly probable	357	100		H69	E72	H196	R127	N144	R145	E270	RDW	yes	yes	yes	yes	Yes	acidic		1
										CPA1	6.08618
										CPA2	2.61398
										CPA3	8.94756
										CPA4	0.775096
										CPA5	3.30929
										CPA6	4.60292
										CPB1	0.332801
										CPB2	1.61207
										CPO	7.28586
										CPAB	4.54011

## Sheet: Sheet2
		Active enzyme	Pseudoenzyme	Pseudogene/Unknown
	CPA1	11	0	1
	CPA2	1	0	3
	CPA3	8	0	2
	CPA4	0	1	1
	CPA5	11	0	1
	CPA6	2	0	0
	CPB1	5	0	0
	CPB2	4	0	0
	CPO	63	6	7
	CPA/B	42	1	8
	CPO	63	6	7
		Basic	Acidic	Polar	Hydrophobic
	CPA1	0	0	0	11
	CPA2	0	0	0	4
	CPA3	4	1	1	4
	CPA4	0	0	1	0
	CPA5	0	0	1	11
	CPA6	0	0	0	2
	CPB1	4	0	0	1
	CPB2	4	0	0	0
	CPO	0	52	19	3
	CPA	4	1	3	32
	CPB	8	0	0	1
	CPO	0	52	19	3
pseudoenzyme
pseudogene
									Data for predicted pseudogenes and pseudoenymes removed
	Gene	P value for dS-dN	Gene	dS - dN (codon based Z-test of selection)		Gene	dS - dN (codon based Z-test of selection)		Gene	dS - dN (codon based Z-test of selection)
A1_ENSCMIT00000030551.1	CPA/B	0	CPA1	10.2941		CPA/B	10.2941		CPA/B	10.2941
A1_ENSCMIT00000030678.1	CPA/B	0	CPA1	10.2941		CPA/B	10.2941		CPA/B	10.2941
A1_ENSHHUT00000042521.1	CPA/B	0	CPA1	6.68415		CPA/B	6.68415		CPA/B	6.68415
A1_ENSHHUT00000085357.1	CPA/B	0.001453	CPA1	3.03988		CPA/B	3.03988		CPA/B	6.68415
A1_ENSHHUT00000085439.1	CPA/B	0.0473037	CPA1	1.6849		CPA/B	1.6849		CPA/B
A1_ENSPNAT00000039678.1	CPA/B	0.0174381	CPA1	2.13402		CPA/B	2.13402		CPA/B	2.13402
A1_ENSPNAT00000029807.1	CPA/B	0.0057967	CPA1	2.56362		CPA/B	2.56362		CPA/B	2.56362
A1_ENSPNAT00000039651.1	CPA/B	0.0369801	CPA1	1.8026		CPA/B	1.8026		CPA/B	1.8026
A1_ENSGAFT00000002867.1	CPA/B	0	CPA1	11.8504		CPA/B	11.8504		CPA/B	11.8504
A1_ENSGAFT00000006646.1	CPA/B	0	CPA1	11.8504		CPA/B	11.8504		CPA/B	11.8504
A1_ENSZALT00000004891.1	CPA/B	2e-07	CPA1	5.41802		CPA/B	5.41802		CPA/B	5.41802
A1_ENSZALT00000004893.1	CPA/B	2e-07	CPA1	5.41802		CPA/B	5.41802		CPA/B	5.41802
A2_ENSDNVT00000011695.1	CPA/B	0.161613	CPA2	0.991932		CPA/B	0.991932		CPA/B
A2_ENSDNVT00000024162.1	CPA/B	0.161613	CPA2	0.991932		CPA/B	0.991932		CPA/B
A2_ENSHHUT00000068180.1	CPA/B	2.24e-05	CPA2	4.23602		CPA/B	4.23602		CPA/B
A2_ENSHHUT00000093468.1	CPA/B	2.24e-05	CPA2	4.23602		CPA/B	4.23602		CPA/B
A3_ENSACAT00000007047.3	CPA/B	0	CPA3	10.0727		CPA/B	10.0727		CPA/B	10.0727
A3_ENSACAT00000030139.1	CPA/B	0	CPA3	10.0727		CPA/B	10.0727		CPA/B	10.0727
A3_ENSPVIT00000020265.1	CPA/B	0	CPA3	13.9373		CPA/B	13.9373		CPA/B	13.9373
A3_ENSPVIT00000020266.1	CPA/B	0	CPA3	13.9373		CPA/B	13.9373		CPA/B	13.9373
A3_ENSMSIT00000011071.1	CPA/B	0.428882	CPA3	0.179608		CPA/B	0.179608		CPA/B
A3_ENSMSIT00000037996.1	CPA/B	0.428882	CPA3	0.179608		CPA/B	0.179608		CPA/B
A3_ENSXETT00000060982.2	CPA/B	0	CPA3	12.334		CPA/B	12.334		CPA/B
A3_ENSXETT00000083031.1	CPA/B	0	CPA3	12.334		CPA/B	12.334		CPA/B
A3_ENSSPUT00000011002.1	CPA/B	0	CPA3	8.21425		CPA/B	8.21425		CPA/B	8.21425
A3_ENSSPUT00000011036.1	CPA/B	0	CPA3	8.21425		CPA/B	8.21425		CPA/B	8.21425
A4_ENSSHAT00000000262.1	CPA/B	0.219904	CPA4	0.775096		CPA/B	0.775096		CPA/B
A4_ENSSHAT00000004795.1	CPA/B	0.219904	CPA4	0.775096		CPA/B	0.775096		CPA/B
A5_ENSAOCT00000020683.1	CPA/B	0.142421	CPA5	1.0743		CPA/B	1.0743		CPA/B
A5_ENSAOCT00000030811.1	CPA/B	0.142421	CPA5	1.0743		CPA/B	1.0743		CPA/B
A5_ENSAMXT00000011955.2	CPA/B	0	CPA5	7.2684		CPA/B	7.2684		CPA/B	7.2684
A5_ENSAMXT00000011970.2	CPA/B	0	CPA5	7.2684		CPA/B	7.2684		CPA/B	7.2684
A5_ENSMMOT00000011045.1	CPA/B	0.0108915	CPA5	2.32444		CPA/B	2.32444		CPA/B	2.32444
A5_ENSMMOT00000011860.1	CPA/B	0.0108915	CPA5	2.32444		CPA/B	2.32444		CPA/B	2.32444
A5_ENSAPET00000019512.1	CPA/B	1	CPA5	-0.294223		CPA/B	-0.294223		CPA/B	-0.294223
A5_ENSAPET00000019608.1	CPA/B	1	CPA5	-0.294223		CPA/B	-0.294223		CPA/B	-0.294223
A5_ENSPNAT00000029788.1	CPA/B	0	CPA5	7.86228		CPA/B	7.86228		CPA/B	7.86228
A5_ENSPNAT00000039636.1	CPA/B	0	CPA5	7.86228		CPA/B	7.86228		CPA/B	7.86228
A5_ENSPLAT00000004046.1	CPA/B	0.0538685	CPA5	1.62056		CPA/B	1.62056		CPA/B	1.62056
A5_ENSPLAT00000003794.1	CPA/B	0.0538685	CPA5	1.62056		CPA/B	1.62056		CPA/B	1.62056
A6_ENSHHUT00000044498.1	CPA/B	5.2e-06	CPA6	4.60292		CPA/B	4.60292		CPA/B	4.60292
A6_ENSHHUT00000077462.1	CPA/B	5.2e-06	CPA6	4.60292		CPA/B	4.60292		CPA/B	4.60292
B1_ENSCHAT00000065321.1	CPA/B	1	CPB1	-0.105536		CPA/B	-0.105536		CPA/B	-0.105536
B1_ENSCHAT00000065328.1	CPA/B	0.388651	CPB1	0.283475		CPA/B	0.283475		CPA/B	0.283475
B1_ENSCHAT00000065347.1	CPA/B	0.0699418	CPB1	1.48607		CPA/B	1.48607		CPA/B	1.48607
B1_ENSAPOT00000007593.1	CPA/B	1	CPB1	0		CPA/B	0		CPA/B	0
B1_ENSAPOT00000019817.1	CPA/B	1	CPB1	0		CPA/B	0		CPA/B	0
B2_ENSHHUT00000009349.1	CPA/B	0.0027837	CPB2	2.82325		CPA/B	2.82325		CPA/B	2.82325
B2_ENSHHUT00000041936.1	CPA/B	0.0027837	CPB2	2.82325		CPA/B	2.82325		CPA/B	2.82325
B2_ENSMZET00005010439.1	CPA/B	0.344604	CPB2	0.400898		CPA/B	0.400898		CPA/B	0.400898
B2_ENSMZET00005010201.1	CPA/B	0.344604	CPB2	0.400898		CPA/B	0.400898		CPA/B	0.400898
O_ENSCHAT00000039122.1	CPO	0	CPO	8.66941		CPO	8.66941		CPO	2.48834
O_ENSCHAT00000011730.1	CPO	0.00183128	CPO	6.84948		CPO	6.84948		CPO	7.66763
O_ENSCHAT00000039260.1	CPO	0.00172167	CPO	7.43735		CPO	7.43735		CPO	8.86029
O_ENSCHAT00000039289.1	CPO	0.00172167	CPO	7.79829		CPO	7.79829		CPO	9.31897
O_ENSCHAT00000049123.1	CPO	0.00183128	CPO	7.37283		CPO	7.37283		CPO	9.79215
O_ENSLBET00000005194.1	CPO	0.0126175	CPO	2.26613		CPO	2.26613		CPO	2.26613
O_ENSLBET00000005072.1	CPO	0	CPO	11.6296		CPO	11.6296		CPO	11.6296
O_ENSLBET00000030977.1	CPO	0	CPO	11.2943		CPO	11.2943		CPO	11.2943
O_ENSLCAT00010032421.1	CPO	0	CPO	12.7823		CPO	12.7823		CPO	12.7823
O_ENSLCAT00010059065.1	CPO	0	CPO	12.7823		CPO	12.7823		CPO	12.7823
O_ENSHBUT00000022313.1	CPO	0.0006796	CPO	3.27994		CPO	3.27994		CPO
O_ENSHBUT00000022283.1	CPO	0.0006796	CPO	3.27994		CPO	3.27994		CPO
O_ENSCGOT00000000802.1	CPO	0	CPO	10.7797		CPO	10.7797		CPO	10.7797
O_ENSCGOT00000038478.1	CPO	0	CPO	10.7797		CPO	10.7797		CPO	10.7797
O_ENSAOCT00000001974.1	CPO	0	CPO	10.7623		CPO	10.7623		CPO	10.7623
O_ENSAOCT00000031212.1	CPO	0	CPO	10.7623		CPO	10.7623		CPO	10.7623
O_ENSGMOT00000008657.1	CPO	0	CPO	8.18411		CPO	8.18411		CPO	8.18411
O_ENSGMOT00000008676.1	CPO	0	CPO	8.18411		CPO	8.18411		CPO	8.18411
O_ENSDCDT00000032550.1	CPO	0	CPO	11.694		CPO	11.694		CPO	11.694
O_ENSDCDT00000010802.1	CPO	0	CPO	9.6025		CPO	9.6025		CPO	9.6025
O_ENSDCDT00000032501.1	CPO	0	CPO	13.6967		CPO	13.6967		CPO	13.6967
O_ENSACLT00000041186.1	CPO	0.0016995	CPO	2.9887		CPO	2.9887		CPO	2.9887
O_ENSACLT00000041175.1	CPO	0.0016995	CPO	2.9887		CPO	2.9887		CPO	2.9887
O_ENSSDUT00000014500.1	CPO	0	CPO	11.8872		CPO	11.8872		CPO	11.8872
O_ENSSDUT00000015371.1	CPO	0	CPO	11.8872		CPO	11.8872		CPO	11.8872
O_ENSHHUT00000022138.1	CPO	0.0024328	CPO	2.86909		CPO	2.86909		CPO	2.86909
O_ENSHHUT00000033482.1	CPO	0.0034873	CPO	2.74535		CPO	2.74535		CPO	2.74535
O_ENSHHUT00000022046.1	CPO	0.0131031	CPO	2.251		CPO	2.251		CPO	2.251
O_ENSLCRT00005008264.1	CPO	0	CPO	13.0805		CPO	13.0805		CPO	13.0805
O_ENSLCRT00005025034.1	CPO	0	CPO	13.0805		CPO	13.0805		CPO	13.0805
O_ENSNBRT00000019046.1	CPO	0.043284	CPO	1.72796		CPO	1.72796		CPO
O_ENSNBRT00000019138.1	CPO	0.043284	CPO	1.72796		CPO	1.72796		CPO
O_ENSPNYT00000012727.1	CPO	0.0001212	CPO	3.78386		CPO	3.78386		CPO
O_ENSPNYT00000012699.1	CPO	0.0001212	CPO	3.78386		CPO	3.78386		CPO
O_ENSKMAT00000009945.1	CPO	0.143467	CPO	1.17073		CPO	1.17073		CPO
O_ENSKMAT00000009991.1	CPO	0.163643	CPO	1.57082		CPO	1.57082		CPO	3.17207
O_ENSKMAT00000009874.1	CPO	0.247258	CPO	0.755242		CPO	0.755242		CPO
O_ENSKMAT00000010009.1	CPO	0.0464754	CPO	2.06394		CPO	2.06394		CPO	3.17207
O_ENSAMXT00000045098.1	CPO	0	CPO	8.64273		CPO	8.64273		CPO
O_ENSAMXT00000005702.2	CPO	0.0004146	CPO	3.42966		CPO	3.42966		CPO	11.7582
O_ENSAMXT00000040319.1	CPO	0	CPO	11.7582		CPO	11.7582		CPO	11.7582
O_ENSELUT00000019402.2	CPO	0.0038492	CPO	2.71072		CPO	2.71072		CPO	2.71072
O_ENSELUT00000019395.2	CPO	0.0157218	CPO	2.17693		CPO	2.17693		CPO	2.17693
O_ENSELUT00000057424.1	CPO	0.0002557	CPO	3.57177		CPO	3.57177		CPO	3.57177
O_ENSAPET00000013893.1	CPO	0	CPO	10.4756		CPO	10.4756		CPO	10.4756
O_ENSAPET00000025769.1	CPO	0	CPO	10.4756		CPO	10.4756		CPO	10.4756
O_ENSAMXT00005037498.1	CPO	3.96e-05	CPO	4.08769		CPO	4.08769		CPO	12.037
O_ENSAMXT00005037453.1	CPO	0	CPO	12.037		CPO	12.037		CPO
O_ENSAMXT00005050393.1	CPO	0	CPO	9.58381		CPO	9.58381		CPO	12.037
O_ENSPNAT00000040204.1	CPO	0	CPO	9.43331		CPO	9.43331		CPO	9.43331
O_ENSPNAT00000005983.1	CPO	0	CPO	9.43331		CPO	9.43331		CPO	9.43331
O_ENSAPOT00000024517.1	CPO	0	CPO	9.21564		CPO	9.21564		CPO	9.21564
O_ENSAPOT00000009573.1	CPO	0	CPO	9.21564		CPO	9.21564		CPO	9.21564
O_ENSGACT00000010288.1	CPO	0	CPO	9.19776		CPO	9.19776		CPO	9.19776
O_ENSGACT00000018709.1	CPO	0	CPO	9.19776		CPO	9.19776		CPO	9.19776
O_ENSMALT00000012450.1	CPO	0.349187	CPO	2.56971		CPO	2.56971		CPO
O_ENSMALT00000019294.1	CPO	0	CPO	7.8798		CPO	7.8798		CPO
O_ENSMALT00000012378.1	CPO	0.262287	CPO	2.80548		CPO	2.80548		CPO
O_ENSMALT00000003442.1	CPO	0.463371	CPO	2.62037		CPO	2.62037		CPO
O_ENSONIT00000092492.1	CPO	0.0006773	CPO	3.28098		CPO	3.28098		CPO	3.28098
O_ENSONIT00000015096.2	CPO	0.0006773	CPO	3.28098		CPO	3.28098		CPO	3.28098
O_ENSXETT00000035780.3	CPO	0	CPO	12.1825		CPO	12.1825		CPO	11.2528
O_ENSXETT00000017612.4	CPO	0	CPO	12.4513		CPO	12.4513		CPO	11.9828
O_ENSXETT00000017615.4	CPO	0	CPO	13.7657		CPO	13.7657		CPO	13.7152
O_ENSXETT00000062802.2	CPO	0	CPO	12.6107		CPO	12.6107		CPO	13.8666
O_ENSSMAT00000008587.1	CPO	0	CPO	10.4889		CPO	10.4889		CPO	10.4889
O_ENSSMAT00000003482.1	CPO	0	CPO	10.4889		CPO	10.4889		CPO	10.4889
O_ENSSLDT00000030228.1	CPO	0	CPO	10.5674		CPO	10.5674		CPO	10.5674
O_ENSSLDT00000004631.1	CPO	0	CPO	10.5674		CPO	10.5674		CPO	10.5674
O_ENSMZET00005019614.1	CPO	0.0522902	CPO	1.63543		CPO	1.63543		CPO
O_ENSMZET00005008653.1	CPO	2.92e-05	CPO	4.16713		CPO	4.16713		CPO	3.55371
O_ENSMZET00005008535.1	CPO	0.0002721	CPO	3.55371		CPO	3.55371		CPO	3.55371
O_ENSMAMT00000014440.1	CPO	0.117179	CPO	4.28439		CPO	4.28439		CPO	1.04413
O_ENSMAMT00000013989.1	CPO	0.383087	CPO	3.96779		CPO	3.96779		CPO	10.9726
O_ENSMAMT00000014341.1	CPO	0.400759	CPO	3.86702		CPO	3.86702		CPO
O_ENSMAMT00000021777.1	CPO	0	CPO	11.7968		CPO	11.7968		CPO	12.1615
		0.00583511
							average	median		average	median
						CPO	7.28586	8.18411		8.61537	10.1339
						CPA/B	4.54011	2.82325		5.11376	4.60292

## Sheet: Sheet3
Gene	dS - dN (codon based Z-test of selection)		Gene	dS - dN (codon based Z-test of selection)		Gene	dS - dN (codon based Z-test of selection)		Gene	dS - dN (codon based Z-test of selection)		Gene	P value for dS-dN		Gene	P value for dS-dN
CPA1	10.2941		CPAB	10.2941		CPA1	10.2941		CPAB	10.2941		CPA1	0		CPAB	0
CPA1	6.68415		CPAB	6.68415		CPA1	10.2941		CPAB	10.2941		CPA1	0		CPAB	0
CPA1	3.03988		CPAB	3.03988		CPA1	6.68415		CPAB	6.68415		CPA1	0		CPAB	0
CPA1	1.6849		CPAB	1.6849		CPA1	3.03988		CPAB	3.03988		CPA1	0.001453		CPAB	0.001453
CPA1	2.13402		CPAB	2.13402		CPA1	1.6849		CPAB	1.6849		CPA1	0.0473037		CPAB	0.0473037
CPA1	2.56362		CPAB	2.56362		CPA1	2.13402		CPAB	2.13402		CPA1	0.0174381		CPAB	0.0174381
CPA1	1.8026		CPAB	1.8026		CPA1	2.56362		CPAB	2.56362		CPA1	0.0057967		CPAB	0.0057967
CPA1	11.8504		CPAB	11.8504		CPA1	1.8026		CPAB	1.8026		CPA1	0.0369801		CPAB	0.0369801
CPA1	5.41802		CPAB	5.41802		CPA1	11.8504		CPAB	11.8504		CPA1	0		CPAB	0
CPA2	0.991932		CPAB	0.991932		CPA1	11.8504		CPAB	11.8504		CPA1	0		CPAB	0
CPA2	4.23602		CPAB	4.23602		CPA1	5.41802		CPAB	5.41802		CPA1	2e-07		CPAB	2e-07
CPA3	10.0727		CPAB	10.0727		CPA1	5.41802		CPAB	5.41802		CPA1	2e-07		CPAB	2e-07
CPA3	13.9373		CPAB	13.9373		CPA2	0.991932		CPAB	0.991932		CPA2	0.161613		CPAB	0.161613
CPA3	0.179608		CPAB	0.179608		CPA2	0.991932		CPAB	0.991932		CPA2	0.161613		CPAB	0.161613
CPA3	12.334		CPAB	12.334		CPA2	4.23602		CPAB	4.23602		CPA2	2.24e-05		CPAB	2.24e-05
CPA3	8.21425		CPAB	8.21425		CPA2	4.23602		CPAB	4.23602		CPA2	2.24e-05		CPAB	2.24e-05
CPA4	0.775096		CPAB	0.775096		CPA3	10.0727		CPAB	10.0727		CPA3	0		CPAB	0
CPA5	1.0743		CPAB	1.0743		CPA3	10.0727		CPAB	10.0727		CPA3	0		CPAB	0
CPA5	7.2684		CPAB	7.2684		CPA3	13.9373		CPAB	13.9373		CPA3	0		CPAB	0
CPA5	2.32444		CPAB	2.32444		CPA3	13.9373		CPAB	13.9373		CPA3	0		CPAB	0
CPA5	-0.294223		CPAB	-0.294223		CPA3	0.179608		CPAB	0.179608		CPA3	0.428882		CPAB	0.428882
CPA5	7.86228		CPAB	7.86228		CPA3	0.179608		CPAB	0.179608		CPA3	0.428882		CPAB	0.428882
CPA5	1.62056		CPAB	1.62056		CPA3	12.334		CPAB	12.334		CPA3	0		CPAB	0
CPA6	4.60292		CPAB	4.60292		CPA3	12.334		CPAB	12.334		CPA3	0		CPAB	0
CPB1	-0.105536		CPAB	-0.105536		CPA3	8.21425		CPAB	8.21425		CPA3	0		CPAB	0
CPB1	0.283475		CPAB	0.283475		CPA3	8.21425		CPAB	8.21425		CPA3	0		CPAB	0
CPB1	1.48607		CPAB	1.48607		CPA4	0.775096		CPAB	0.775096		CPA4	0.219904		CPAB	0.219904
CPB1	0		CPAB	0		CPA4	0.775096		CPAB	0.775096		CPA4	0.219904		CPAB	0.219904
CPB2	2.82325		CPAB	2.82325		CPA5	1.0743		CPAB	1.0743		CPA5	0.142421		CPAB	0.142421
CPB2	0.400898		CPAB	0.400898		CPA5	1.0743		CPAB	1.0743		CPA5	0.142421		CPAB	0.142421
CPO	8.66941		CPO	8.66941		CPA5	7.2684		CPAB	7.2684		CPA5	0		CPAB	0
CPO	6.84948		CPO	6.84948		CPA5	7.2684		CPAB	7.2684		CPA5	0		CPAB	0
CPO	7.43735		CPO	7.43735		CPA5	2.32444		CPAB	2.32444		CPA5	0.0108915		CPAB	0.0108915
CPO	7.79829		CPO	7.79829		CPA5	2.32444		CPAB	2.32444		CPA5	0.0108915		CPAB	0.0108915
CPO	7.37283		CPO	7.37283		CPA5	-0.294223		CPAB	-0.294223		CPA5	1		CPAB	1
CPO	2.26613		CPO	2.26613		CPA5	-0.294223		CPAB	-0.294223		CPA5	1		CPAB	1
CPO	11.6296		CPO	11.6296		CPA5	7.86228		CPAB	7.86228		CPA5	0		CPAB	0
CPO	11.2943		CPO	11.2943		CPA5	7.86228		CPAB	7.86228		CPA5	0		CPAB	0
CPO	12.7823		CPO	12.7823		CPA5	1.62056		CPAB	1.62056		CPA5	0.0538685		CPAB	0.0538685
CPO	3.27994		CPO	3.27994		CPA5	1.62056		CPAB	1.62056		CPA5	0.0538685		CPAB	0.0538685
CPO			CPO			CPA6	4.60292		CPAB	4.60292		CPA6	5.2e-06		CPAB	5.2e-06
CPO	10.7797		CPO	10.7797		CPA6	4.60292		CPAB	4.60292		CPA6	5.2e-06		CPAB	5.2e-06
CPO			CPO			CPB1	-0.105536		CPAB	-0.105536		CPB1	1		CPAB	1
CPO	10.7623		CPO	10.7623		CPB1	0.283475		CPAB	0.283475		CPB1	0.388651		CPAB	0.388651
CPO			CPO			CPB1	1.48607		CPAB	1.48607		CPB1	0.0699418		CPAB	0.0699418
CPO	8.18411		CPO	8.18411		CPB1	0		CPAB	0		CPB1	1		CPAB	1
CPO			CPO			CPB1	0		CPAB	0		CPB1	1		CPAB	1
CPO	11.694		CPO	11.694		CPB2	2.82325		CPAB	2.82325		CPB2	0.0027837		CPAB	0.0027837
CPO	9.6025		CPO	9.6025		CPB2	2.82325		CPAB	2.82325		CPB2	0.0027837		CPAB	0.0027837
CPO	13.6967		CPO	13.6967		CPB2	0.400898		CPAB	0.400898		CPB2	0.344604		CPAB	0.344604
CPO	2.9887		CPO	2.9887		CPB2	0.400898		CPAB	0.400898		CPB2	0.344604		CPAB	0.344604
CPO			CPO			CPO	8.66941		CPO	8.66941		CPO	0		CPO	0
CPO	11.8872		CPO	11.8872		CPO	6.84948		CPO	6.84948		CPO	0.00183128		CPO	0.00183128
CPO			CPO			CPO	7.43735		CPO	7.43735		CPO	0.00172167		CPO	0.00172167
CPO	2.86909		CPO	2.86909		CPO	7.79829		CPO	7.79829		CPO	0.00172167		CPO	0.00172167
CPO	2.74535		CPO	2.74535		CPO	7.37283		CPO	7.37283		CPO	0.00183128		CPO	0.00183128
CPO	2.251		CPO	2.251		CPO	2.26613		CPO	2.26613		CPO	0.0126175		CPO	0.0126175
CPO	13.0805		CPO	13.0805		CPO	11.6296		CPO	11.6296		CPO	0		CPO	0
CPO			CPO			CPO	11.2943		CPO	11.2943		CPO	0		CPO	0
CPO	1.72796		CPO	1.72796		CPO	12.7823		CPO	12.7823		CPO	0		CPO	0
CPO			CPO			CPO	12.7823		CPO	12.7823		CPO	0		CPO	0
CPO	3.78386		CPO	3.78386		CPO	3.27994		CPO	3.27994		CPO	0.0006796		CPO	0.0006796
CPO			CPO			CPO	3.27994		CPO	3.27994		CPO	0.0006796		CPO	0.0006796
CPO	1.17073		CPO	1.17073		CPO	10.7797		CPO	10.7797		CPO	0		CPO	0
CPO	1.57082		CPO	1.57082		CPO	10.7797		CPO	10.7797		CPO	0		CPO	0
CPO	0.755242		CPO	0.755242		CPO	10.7623		CPO	10.7623		CPO	0		CPO	0
CPO	2.06394		CPO	2.06394		CPO	10.7623		CPO	10.7623		CPO	0		CPO	0
CPO	8.64273		CPO	8.64273		CPO	8.18411		CPO	8.18411		CPO	0		CPO	0
CPO	3.42966		CPO	3.42966		CPO	8.18411		CPO	8.18411		CPO	0		CPO	0
CPO	11.7582		CPO	11.7582		CPO	11.694		CPO	11.694		CPO	0		CPO	0
CPO	2.71072		CPO	2.71072		CPO	9.6025		CPO	9.6025		CPO	0		CPO	0
CPO	2.17693		CPO	2.17693		CPO	13.6967		CPO	13.6967		CPO	0		CPO	0
CPO	3.57177		CPO	3.57177		CPO	2.9887		CPO	2.9887		CPO	0.0016995		CPO	0.0016995
CPO	10.4756		CPO	10.4756		CPO	2.9887		CPO	2.9887		CPO	0.0016995		CPO	0.0016995
CPO			CPO			CPO	11.8872		CPO	11.8872		CPO	0		CPO	0
CPO	4.08769		CPO	4.08769		CPO	11.8872		CPO	11.8872		CPO	0		CPO	0
CPO	12.037		CPO	12.037		CPO	2.86909		CPO	2.86909		CPO	0.0024328		CPO	0.0024328
CPO	9.58381		CPO	9.58381		CPO	2.74535		CPO	2.74535		CPO	0.0034873		CPO	0.0034873
CPO	9.43331		CPO	9.43331		CPO	2.251		CPO	2.251		CPO	0.0131031		CPO	0.0131031
CPO			CPO			CPO	13.0805		CPO	13.0805		CPO	0		CPO	0
CPO	9.21564		CPO	9.21564		CPO	13.0805		CPO	13.0805		CPO	0		CPO	0
CPO			CPO			CPO	1.72796		CPO	1.72796		CPO	0.043284		CPO	0.043284
CPO	9.19776		CPO	9.19776		CPO	1.72796		CPO	1.72796		CPO	0.043284		CPO	0.043284
CPO			CPO			CPO	3.78386		CPO	3.78386		CPO	0.0001212		CPO	0.0001212
CPO	2.56971		CPO	2.56971		CPO	3.78386		CPO	3.78386		CPO	0.0001212		CPO	0.0001212
CPO	7.8798		CPO	7.8798		CPO	1.17073		CPO	1.17073		CPO	0.143467		CPO	0.143467
CPO	2.80548		CPO	2.80548		CPO	1.57082		CPO	1.57082		CPO	0.163643		CPO	0.163643
CPO	2.62037		CPO	2.62037		CPO	0.755242		CPO	0.755242		CPO	0.247258		CPO	0.247258
CPO	3.28098		CPO	3.28098		CPO	2.06394		CPO	2.06394		CPO	0.0464754		CPO	0.0464754
CPO			CPO			CPO	8.64273		CPO	8.64273		CPO	0		CPO	0
CPO	12.1825		CPO	12.1825		CPO	3.42966		CPO	3.42966		CPO	0.0004146		CPO	0.0004146
CPO	12.4513		CPO	12.4513		CPO	11.7582		CPO	11.7582		CPO	0		CPO	0
CPO	13.7657		CPO	13.7657		CPO	2.71072		CPO	2.71072		CPO	0.0038492		CPO	0.0038492
CPO	12.6107		CPO	12.6107		CPO	2.17693		CPO	2.17693		CPO	0.0157218		CPO	0.0157218
CPO	10.4889		CPO	10.4889		CPO	3.57177		CPO	3.57177		CPO	0.0002557		CPO	0.0002557
CPO			CPO			CPO	10.4756		CPO	10.4756		CPO	0		CPO	0
CPO	10.5674		CPO	10.5674		CPO	10.4756		CPO	10.4756		CPO	0		CPO	0
CPO			CPO			CPO	4.08769		CPO	4.08769		CPO	3.96e-05		CPO	3.96e-05
CPO	1.63543		CPO	1.63543		CPO	12.037		CPO	12.037		CPO	0		CPO	0
CPO	4.16713		CPO	4.16713		CPO	9.58381		CPO	9.58381		CPO	0		CPO	0
CPO	3.55371		CPO	3.55371		CPO	9.43331		CPO	9.43331		CPO	0		CPO	0
CPO	4.28439		CPO	4.28439		CPO	9.43331		CPO	9.43331		CPO	0		CPO	0
CPO	3.96779		CPO	3.96779		CPO	9.21564		CPO	9.21564		CPO	0		CPO	0
CPO	3.86702		CPO	3.86702		CPO	9.21564		CPO	9.21564		CPO	0		CPO	0
CPO	11.7968		CPO	11.7968		CPO	9.19776		CPO	9.19776		CPO	0		CPO	0
						CPO	9.19776		CPO	9.19776		CPO	0		CPO	0
						CPO	2.56971		CPO	2.56971		CPO	0.349187		CPO	0.349187
						CPO	7.8798		CPO	7.8798		CPO	0		CPO	0
						CPO	2.80548		CPO	2.80548		CPO	0.262287		CPO	0.262287
						CPO	2.62037		CPO	2.62037		CPO	0.463371		CPO	0.463371
						CPO	3.28098		CPO	3.28098		CPO	0.0006773		CPO	0.0006773
						CPO	3.28098		CPO	3.28098		CPO	0.0006773		CPO	0.0006773
						CPO	12.1825		CPO	12.1825		CPO	0		CPO	0
						CPO	12.4513		CPO	12.4513		CPO	0		CPO	0
						CPO	13.7657		CPO	13.7657		CPO	0		CPO	0
						CPO	12.6107		CPO	12.6107		CPO	0		CPO	0
						CPO	10.4889		CPO	10.4889		CPO	0		CPO	0
						CPO	10.4889		CPO	10.4889		CPO	0		CPO	0
						CPO	10.5674		CPO	10.5674		CPO	0		CPO	0
						CPO	10.5674		CPO	10.5674		CPO	0		CPO	0
						CPO	1.63543		CPO	1.63543		CPO	0.0522902		CPO	0.0522902
						CPO	4.16713		CPO	4.16713		CPO	2.92e-05		CPO	2.92e-05
						CPO	3.55371		CPO	3.55371		CPO	0.0002721		CPO	0.0002721
						CPO	4.28439		CPO	4.28439		CPO	0.117179		CPO	0.117179
						CPO	3.96779		CPO	3.96779		CPO	0.383087		CPO	0.383087
						CPO	3.86702		CPO	3.86702		CPO	0.400759		CPO	0.400759
						CPO	11.7968		CPO	11.7968		CPO	0		CPO	0
	0.00425328						0.000552522
